# Supplementary material for: Face familiarity promotes stable identity recognition: exploring face perception using serial dependence
Source: R Soc Open Sci. 2017 Mar 1;4(3):160685. doi: 10.1098/rsos.160685 (PMC5383812; doi:10.1098/rsos.160685)
Supplement: Kok2015_Experiment1LEARN_raw [file rsos160685supp1.xlsx]

## Sheet: AdaptationEx
Subject	session	trial	trialType	faceNo	attrRating	RT	imSize	imPosition	imAve	FAM_BIN	FAM_nBACKatt	FAM_nBACKun	NOV_BIN	NOV_nBACKatt	NOV_nBACKun
aa	1	1	0	39	24	13.6932	2	1	24
aa	1	2	1	22	108	8.4922	2	5	38.7143	1	.	108	-1	.	.
aa	1	3	1	10	90	3.43076	1	2	94.1429	1	.	90	-1	.	.
aa	1	4	1	25	40	3.16096	2	7	30.1429	1	40	.	-1	.	.
aa	1	5	1	8	71	1.73057	3	4	103.143	1	.	71	-1	.	.
aa	1	6	1	29	10	5.46126	1	4	35.0714	1	10	.	-1	.	.
aa	1	7	1	4	81	2.89093	2	4	79.8571	1	.	81	-1	.	.
aa	1	8	0	11	111	5.09142	3	3	111	-1	.	.	1	111	.
aa	1	9	1	6	85	3.69149	3	3	94.6429	1	85	.	-1	.	.
aa	1	10	1	27	103	3.43076	2	1	46	1	103	.	-1	.	.
aa	1	11	1	2	88	4.23151	2	7	60.0714	1	.	88	-1	.	.
aa	1	12	0	32	12	3.61104	3	2	12	-1	.	.	1	.	12
aa	1	13	0	38	87	4.21159	2	8	87	-1	.	.	1	.	87
aa	1	14	0	17	89	2.77091	2	6	89	-1	.	.	1	89	.
aa	1	15	1	26	38	2.30062	3	1	70.7143	1	38	.	-1	.	.
aa	1	16	0	34	147	4.40136	1	7	147	-1	.	.	1	.	147
aa	1	17	0	31	36	4.30127	1	4	36	-1	.	.	1	36	.
aa	1	18	0	16	140	4.8514	2	6	140	-1	.	.	1	.	140
aa	1	19	0	35	21	4.21103	3	7	21	-1	.	.	1	21	.
aa	1	20	0	12	13	3.06095	2	1	13	-1	.	.	1	.	13
aa	1	21	1	1	77	0.850074	2	2	88.0714	1	.	77	-1	.	.
aa	1	22	1	5	42	4.56138	1	4	52.0714	1	42	.	-1	.	.
aa	1	23	1	24	90	3.27096	1	5	103.643	1	.	90	-1	.	.
aa	1	24	1	3	11	2.68086	3	6	98.3571	1	11	.	-1	.	.
aa	1	25	1	9	44	2.69079	2	3	48.0714	1	44	.	-1	.	.
aa	1	26	0	13	110	2.64108	1	5	110	-1	.	.	1	.	110
aa	1	27	1	7	33	2.26049	1	6	78.5	1	33	.	-1	.	.
aa	1	28	1	30	72	3.80103	3	2	99.9286	1	72	.	-1	.	.
aa	1	29	1	28	17	1.71042	3	6	87.3571	1	17	.	-1	.	.
aa	1	30	0	20	135	2.4307	2	2	135	-1	.	.	1	135	.
aa	1	31	0	37	35	2.52103	1	7	35	-1	.	.	1	35	.
aa	1	32	1	21	178	2.59099	1	3	62.5714	1	.	178	-1	.	.
aa	1	33	0	40	170	4.88147	2	5	170	-1	.	.	1	.	170
aa	1	34	0	19	64	2.28064	1	4	64	-1	.	.	1	64	.
aa	1	35	0	18	89	2.53047	2	6	89	-1	.	.	1	.	89
aa	1	36	0	36	45	2.39095	3	8	45	-1	.	.	1	45	.
aa	1	37	1	23	15	2.99111	3	1	31.7143	1	.	15	-1	.	.
aa	1	38	0	33	30	2.59099	2	5	30	-1	.	.	1	.	30
aa	1	39	0	15	16	5.20154	3	5	16	-1	.	.	1	.	16
aa	1	40	0	14	26	3.24124	3	3	26	-1	.	.	1	.	26
aa	2	41	0	35	27	3.79997	2	7	27
aa	2	42	1	24	67	3.17095	2	6	103.643	1	.	67	-1	.	.
aa	2	43	1	1	22	2.72108	2	5	88.0714	1	22	.	-1	.	.
aa	2	44	0	11	122	3.90116	2	6	122	-1	.	.	1	122	.
aa	2	45	1	23	25	2.37063	2	7	31.7143	1	25	.	-1	.	.
aa	2	46	0	12	24	2.62054	3	2	24	-1	.	.	1	.	24
aa	2	47	0	15	20	3.09124	2	6	20	-1	.	.	1	.	20
aa	2	48	1	29	107	3.23076	1	4	35.0714	1	.	107	-1	.	.
aa	2	49	0	34	167	4.65142	1	5	167	-1	.	.	1	.	167
aa	2	50	1	10	13	1.93026	1	5	94.1429	1	13	.	-1	.	.
aa	2	51	0	39	12	2.47074	1	8	12	-1	.	.	1	12	.
aa	2	52	0	38	91	4.45152	3	4	91	-1	.	.	1	.	91
aa	2	53	1	6	24	3.02118	3	7	94.6429	1	24	.	-1	.	.
aa	2	54	0	16	170	2.35094	1	8	170	-1	.	.	1	170	.
aa	2	55	1	8	107	2.60075	3	8	103.143	1	107	.	-1	.	.
aa	2	56	0	13	118	2.02061	3	6	118	-1	.	.	1	118	.
aa	2	57	0	36	106	5.09146	3	8	106	-1	.	.	1	106	.
aa	2	58	0	40	130	1.85085	3	6	130	-1	.	.	1	130	.
aa	2	59	1	28	17	2.77119	1	4	87.3571	1	17	.	-1	.	.
aa	2	60	1	22	21	1.74081	2	7	38.7143	1	21	.	-1	.	.
aa	2	61	1	5	15	1.59054	3	7	52.0714	1	.	15	-1	.	.
aa	2	62	0	32	15	1.61016	1	4	15	-1	.	.	1	.	15
aa	2	63	1	4	107	2.58103	1	6	79.8571	1	.	107	-1	.	.
aa	2	64	1	21	127	2.81056	2	8	62.5714	1	127	.	-1	.	.
aa	2	65	0	37	17	1.14008	1	1	17	-1	.	.	1	.	17
aa	2	66	0	17	94	3.18092	3	6	94	-1	.	.	1	.	94
aa	2	67	0	18	106	2.02028	1	4	106	-1	.	.	1	106	.
aa	2	68	1	7	82	1.8702	2	4	78.5	1	82	.	-1	.	.
aa	2	69	1	26	29	1.5805	2	1	70.7143	1	29	.	-1	.	.
aa	2	70	0	31	36	1.4907	3	2	36	-1	.	.	1	.	36
aa	2	71	1	2	16	2.21099	1	2	60.0714	1	.	16	-1	.	.
aa	2	72	1	9	105	2.49098	3	7	48.0714	1	.	105	-1	.	.
aa	2	73	0	14	46	1.95062	2	2	46	-1	.	.	1	.	46
aa	2	74	0	20	158	2.82078	2	1	158	-1	.	.	1	.	158
aa	2	75	1	3	28	1.62052	2	8	98.3571	1	28	.	-1	.	.
aa	2	76	1	25	22	1.83083	3	4	30.1429	1	22	.	-1	.	.
aa	2	77	1	30	33	2.20069	1	6	99.9286	1	.	33	-1	.	.
aa	2	78	0	33	23	1.5405	2	1	23	-1	.	.	1	23	.
aa	2	79	0	19	26	2.01039	2	7	26	-1	.	.	1	.	26
aa	2	80	1	27	120	2.03038	2	8	46	1	.	120	-1	.	.
aa	3	81	1	22	41	4.4001	2	3	38.7143
aa	3	82	1	9	113	2.22065	3	6	48.0714	1	.	113	-1	.	.
aa	3	83	0	19	68	2.41079	3	1	68	-1	.	.	1	.	68
aa	3	84	1	5	104	1.58046	3	2	52.0714	1	.	104	-1	.	.
aa	3	85	0	39	17	1.32041	3	6	17	-1	.	.	1	.	17
aa	3	86	0	20	165	2.10062	1	1	165	-1	.	.	1	.	165
aa	3	87	0	33	7	2.11042	3	6	7	-1	.	.	1	7	.
aa	3	88	1	2	106	1.52047	1	4	60.0714	1	.	106	-1	.	.
aa	3	89	1	7	117	1.19036	3	4	78.5	1	.	117	-1	.	.
aa	3	90	0	34	163	1.78021	2	3	163	-1	.	.	1	163	.
aa	3	91	0	31	34	1.24046	2	2	34	-1	.	.	1	34	.
aa	3	92	0	12	52	4.13086	3	8	52	-1	.	.	1	.	52
aa	3	93	0	35	27	2.37078	2	3	27	-1	.	.	1	.	27
aa	3	94	0	36	127	2.61061	1	3	127	-1	.	.	1	.	127
aa	3	95	1	6	20	1.5008	2	8	94.6429	1	20	.	-1	.	.
aa	3	96	0	14	21	1.54056	3	5	21	-1	.	.	1	21	.
aa	3	97	0	11	155	1.40041	1	7	155	-1	.	.	1	.	155
aa	3	98	0	15	14	1.09062	2	8	14	-1	.	.	1	14	.
aa	3	99	1	26	20	1.24031	2	4	70.7143	1	.	20	-1	.	.
aa	3	100	1	3	113	1.85029	2	4	98.3571	1	.	113	-1	.	.
aa	3	101	1	30	30	1.59079	2	3	99.9286	1	30	.	-1	.	.
aa	3	102	0	40	169	1.74023	3	6	169	-1	.	.	1	169	.
aa	3	103	1	21	43	1.94031	3	2	62.5714	1	43	.	-1	.	.
aa	3	104	0	16	167	1.37014	1	2	167	-1	.	.	1	.	167
aa	3	105	1	25	18	1.11004	3	7	30.1429	1	18	.	-1	.	.
aa	3	106	0	13	107	1.55024	3	4	107	-1	.	.	1	.	107
aa	3	107	1	10	13	1.60057	2	3	94.1429	1	13	.	-1	.	.
aa	3	108	0	38	105	1.76056	1	2	105	-1	.	.	1	105	.
aa	3	109	1	29	20	1.62017	1	7	35.0714	1	20	.	-1	.	.
aa	3	110	1	4	20	1.87036	1	8	79.8571	1	.	20	-1	.	.
aa	3	111	1	23	19	2.01072	3	1	31.7143	1	19	.	-1	.	.
aa	3	112	1	28	55	1.66055	1	6	87.3571	1	.	55	-1	.	.
aa	3	113	0	32	25	1.47022	1	1	25	-1	.	.	1	25	.
aa	3	114	1	1	26	2.04099	3	5	88.0714	1	.	26	-1	.	.
aa	3	115	0	17	62	2.0703	1	8	62	-1	.	.	1	62	.
aa	3	116	1	8	116	1.78027	1	8	103.143	1	.	116	-1	.	.
aa	3	117	0	37	21	1.05041	3	7	21	-1	.	.	1	21	.
aa	3	118	1	27	22	1.43067	2	6	46	1	.	22	-1	.	.
aa	3	119	0	18	117	2.6211	3	2	117	-1	.	.	1	.	117
aa	3	120	1	24	27	1.08041	2	5	103.643	1	27	.	-1	.	.
aa	4	121	1	3	165	3.2195	3	4	98.3571
aa	4	122	0	40	165	1.35038	1	1	165	-1	.	.	1	165	.
aa	4	123	0	33	16	1.18031	3	6	16	-1	.	.	1	16	.
aa	4	124	0	36	112	1.3302	2	1	112	-1	.	.	1	.	112
aa	4	125	1	7	108	2.07067	2	1	78.5	1	108	.	-1	.	.
aa	4	126	1	25	6	1.88024	3	8	30.1429	1	6	.	-1	.	.
aa	4	127	1	9	30	1.74064	3	5	48.0714	1	.	30	-1	.	.
aa	4	128	1	8	20	1.13035	3	8	103.143	1	.	20	-1	.	.
aa	4	129	1	30	127	1.53047	3	5	99.9286	1	127	.	-1	.	.
aa	4	130	0	12	29	1.64049	1	3	29	-1	.	.	1	29	.
aa	4	131	1	26	20	1.39055	3	7	70.7143	1	.	20	-1	.	.
aa	4	132	0	18	107	4.94146	1	8	107	-1	.	.	1	.	107
aa	4	133	0	13	89	2.15087	2	2	89	-1	.	.	1	89	.
aa	4	134	1	24	9	4.05122	1	7	103.643	1	9	.	-1	.	.
aa	4	135	1	6	20	2.09063	1	7	94.6429	1	20	.	-1	.	.
aa	4	136	0	32	20	1.62055	1	8	20	-1	.	.	1	20	.
aa	4	137	0	35	13	1.85057	2	4	13	-1	.	.	1	.	13
aa	4	138	1	10	24	1.24038	3	1	94.1429	1	.	24	-1	.	.
aa	4	139	1	4	126	1.14038	1	7	79.8571	1	126	.	-1	.	.
aa	4	140	0	16	165	1.96069	2	6	165	-1	.	.	1	165	.
aa	4	141	1	21	24	2.08067	2	2	62.5714	1	24	.	-1	.	.
aa	4	142	1	5	62	1.78059	2	8	52.0714	1	.	62	-1	.	.
aa	4	143	1	27	19	1.73045	1	6	46	1	.	19	-1	.	.
aa	4	144	0	31	12	2.02061	1	2	12	-1	.	.	1	.	12
aa	4	145	0	15	17	1.45051	2	6	17	-1	.	.	1	.	17
aa	4	146	0	39	13	1.90057	2	3	13	-1	.	.	1	.	13
aa	4	147	0	14	21	1.66042	3	6	21	-1	.	.	1	.	21
aa	4	148	0	20	163	0.990259	3	7	163	-1	.	.	1	.	163
aa	4	149	1	29	7	1.23071	2	2	35.0714	1	7	.	-1	.	.
aa	4	150	0	17	56	1.34016	3	2	56	-1	.	.	1	.	56
aa	4	151	1	23	22	2.71105	1	5	31.7143	1	.	22	-1	.	.
aa	4	152	0	37	22	1.65054	1	8	22	-1	.	.	1	.	22
aa	4	153	1	2	115	3.07115	3	5	60.0714	1	.	115	-1	.	.
aa	4	154	1	22	16	1.45014	1	5	38.7143	1	.	16	-1	.	.
aa	4	155	0	34	163	1.80053	3	8	163	-1	.	.	1	.	163
aa	4	156	0	19	70	2.52069	2	7	70	-1	.	.	1	70	.
aa	4	157	0	11	169	1.17073	2	8	169	-1	.	.	1	.	169
aa	4	158	0	38	110	1.90066	3	5	110	-1	.	.	1	110	.
aa	4	159	1	28	125	1.96055	2	2	87.3571	1	125	.	-1	.	.
aa	4	160	1	1	10	2.09064	3	7	88.0714	1	10	.	-1	.	.
aa	5	161	1	7	67	2.72978	3	4	78.5
aa	5	162	0	36	111	1.23071	3	6	111	-1	.	.	1	111	.
aa	5	163	0	18	15	1.78061	1	1	15	-1	.	.	1	15	.
aa	5	164	1	21	23	1.57053	3	6	62.5714	1	.	23	-1	.	.
aa	5	165	1	10	163	3.44105	3	4	94.1429	1	.	163	-1	.	.
aa	5	166	0	38	14	0.920048	3	8	14	-1	.	.	1	14	.
aa	5	167	0	39	23	1.20012	3	4	23	-1	.	.	1	.	23
aa	5	168	1	8	121	1.58047	3	7	103.143	1	.	121	-1	.	.
aa	5	169	0	15	24	3.7211	3	4	24	-1	.	.	1	24	.
aa	5	170	0	31	11	3.05099	3	2	11	-1	.	.	1	.	11
aa	5	171	0	17	29	1.50048	2	1	29	-1	.	.	1	.	29
aa	5	172	1	24	176	1.69055	2	1	103.643	1	.	176	-1	.	.
aa	5	173	0	37	96	1.90028	1	6	96	-1	.	.	1	96	.
aa	5	174	0	32	7	3.06056	3	6	7	-1	.	.	1	7	.
aa	5	175	0	40	18	1.10037	1	2	18	-1	.	.	1	.	18
aa	5	176	0	16	20	1.04031	2	6	20	-1	.	.	1	.	20
aa	5	177	0	35	84	1.29038	2	2	84	-1	.	.	1	.	84
aa	5	178	1	1	119	1.31017	1	3	88.0714	1	119	.	-1	.	.
aa	5	179	0	19	19	2.43113	2	5	19	-1	.	.	1	19	.
aa	5	180	1	30	139	1.79046	1	4	99.9286	1	.	139	-1	.	.
aa	5	181	1	25	16	1.74064	3	2	30.1429	1	16	.	-1	.	.
aa	5	182	0	13	112	2.69054	1	7	112	-1	.	.	1	.	112
aa	5	183	0	34	12	1.62052	1	7	12	-1	.	.	1	12	.
aa	5	184	0	20	110	2.1204	3	7	110	-1	.	.	1	.	110
aa	5	185	1	26	120	1.87023	3	2	70.7143	1	120	.	-1	.	.
aa	5	186	1	29	10	2.6906	2	8	35.0714	1	.	10	-1	.	.
aa	5	187	1	27	10	1.78049	3	2	46	1	.	10	-1	.	.
aa	5	188	1	5	7	2.08068	1	3	52.0714	1	.	7	-1	.	.
aa	5	189	1	9	22	1.75052	2	7	48.0714	1	.	22	-1	.	.
aa	5	190	0	11	19	2.48038	1	7	19	-1	.	.	1	.	19
aa	5	191	0	12	10	2.29096	3	4	10	-1	.	.	1	.	10
aa	5	192	1	22	26	1.30076	1	7	38.7143	1	.	26	-1	.	.
aa	5	193	1	6	166	1.38042	3	4	94.6429	1	.	166	-1	.	.
aa	5	194	0	14	21	1.98069	1	6	21	-1	.	.	1	21	.
aa	5	195	1	3	111	3.07094	3	3	98.3571	1	.	111	-1	.	.
aa	5	196	1	28	120	1.51046	3	6	87.3571	1	120	.	-1	.	.
aa	5	197	1	4	61	1.24041	2	1	79.8571	1	61	.	-1	.	.
aa	5	198	1	23	17	1.48039	1	8	31.7143	1	17	.	-1	.	.
aa	5	199	1	2	26	1.60088	3	5	60.0714	1	.	26	-1	.	.
aa	5	200	0	33	20	2.51056	2	8	20	-1	.	.	1	.	20
aa	6	201	1	6	159	2.5596	1	3	94.6429
aa	6	202	0	11	79	3.60109	2	3	79	-1	.	.	1	79	.
aa	6	203	1	30	138	0.99059	3	3	99.9286	1	138	.	-1	.	.
aa	6	204	1	25	34	1.81057	2	2	30.1429	1	34	.	-1	.	.
aa	6	205	0	32	21	0.73059	3	5	21	-1	.	.	1	.	21
aa	6	206	1	2	55	2.5509	1	6	60.0714	1	.	55	-1	.	.
aa	6	207	1	26	116	2.7809	1	6	70.7143	1	.	116	-1	.	.
aa	6	208	1	22	27	1.00068	3	2	38.7143	1	.	27	-1	.	.
aa	6	209	1	29	23	1.11001	1	6	35.0714	1	.	23	-1	.	.
aa	6	210	1	4	22	1.43039	3	4	79.8571	1	.	22	-1	.	.
aa	6	211	0	14	23	4.42136	3	6	23	-1	.	.	1	23	.
aa	6	212	0	34	31	1.49083	2	4	31	-1	.	.	1	.	31
aa	6	213	0	17	96	3.93111	2	2	96	-1	.	.	1	.	96
aa	6	214	0	19	29	2.79114	2	6	29	-1	.	.	1	29	.
aa	6	215	0	16	98	2.3707	1	7	98	-1	.	.	1	.	98
aa	6	216	1	27	26	1.81019	1	8	46	1	26	.	-1	.	.
aa	6	217	0	39	38	1.92069	3	3	38	-1	.	.	1	.	38
aa	6	218	1	9	13	2.54112	1	8	48.0714	1	.	13	-1	.	.
aa	6	219	1	24	147	3.18062	1	4	103.643	1	.	147	-1	.	.
aa	6	220	0	38	106	1.48022	3	2	106	-1	.	.	1	106	.
aa	6	221	1	21	36	5.41163	3	3	62.5714	1	36	.	-1	.	.
aa	6	222	0	20	18	1.3604	1	7	18	-1	.	.	1	.	18
aa	6	223	1	3	114	2.97117	1	7	98.3571	1	.	114	-1	.	.
aa	6	224	0	18	22	1.00051	3	7	22	-1	.	.	1	22	.
aa	6	225	1	7	73	5.87179	2	4	78.5	1	.	73	-1	.	.
aa	6	226	0	13	113	3.09092	2	7	113	-1	.	.	1	113	.
aa	6	227	1	23	16	1.05041	3	7	31.7143	1	16	.	-1	.	.
aa	6	228	0	12	50	8.74246	3	7	50	-1	.	.	1	.	50
aa	6	229	0	31	36	2.86104	3	5	36	-1	.	.	1	.	36
aa	6	230	1	10	170	2.14098	3	5	94.1429	1	.	170	-1	.	.
aa	6	231	0	15	72	3.58107	1	5	72	-1	.	.	1	72	.
aa	6	232	0	35	27	1.39056	3	3	27	-1	.	.	1	27	.
aa	6	233	0	37	35	1.37045	3	1	35	-1	.	.	1	.	35
aa	6	234	1	28	107	1.54046	3	1	87.3571	1	.	107	-1	.	.
aa	6	235	1	5	30	1.57051	3	2	52.0714	1	30	.	-1	.	.
aa	6	236	1	8	119	1.04043	3	5	103.143	1	.	119	-1	.	.
aa	6	237	1	1	145	2.91091	3	2	88.0714	1	145	.	-1	.	.
aa	6	238	0	33	23	1.23036	1	7	23	-1	.	.	1	23	.
aa	6	239	0	40	26	1.15036	3	6	26	-1	.	.	1	.	26
aa	6	240	0	36	106	1.48045	2	8	106	-1	.	.	1	.	106
aa	7	241	1	23	23	1.7992	3	3	31.7143
aa	7	242	0	39	25	1.43035	2	6	25	-1	.	.	1	.	25
aa	7	243	1	22	17	0.930316	3	3	38.7143	1	.	17	-1	.	.
aa	7	244	0	36	42	2.87094	1	5	42	-1	.	.	1	.	42
aa	7	245	0	40	68	1.54056	3	7	68	-1	.	.	1	.	68
aa	7	246	1	25	39	1.1207	1	8	30.1429	1	.	39	-1	.	.
aa	7	247	1	29	13	1.22045	1	5	35.0714	1	.	13	-1	.	.
aa	7	248	1	30	141	1.45077	3	1	99.9286	1	.	141	-1	.	.
aa	7	249	0	18	134	2.61102	1	7	134	-1	.	.	1	134	.
aa	7	250	1	26	134	1.07065	3	6	70.7143	1	134	.	-1	.	.
aa	7	251	1	21	41	1.45013	3	6	62.5714	1	.	41	-1	.	.
aa	7	252	0	14	121	1.95053	2	2	121	-1	.	.	1	.	121
aa	7	253	0	17	145	1.22031	1	1	145	-1	.	.	1	145	.
aa	7	254	1	7	78	1.12033	1	6	78.5	1	78	.	-1	.	.
aa	7	255	0	37	34	1.31015	3	6	34	-1	.	.	1	34	.
aa	7	256	1	24	176	1.00029	2	3	103.643	1	.	176	-1	.	.
aa	7	257	1	28	117	1.65051	2	6	87.3571	1	117	.	-1	.	.
aa	7	258	0	13	188	2.60098	1	2	188	-1	.	.	1	188	.
aa	7	259	0	16	120	3.09121	1	8	120	-1	.	.	1	120	.
aa	7	260	1	6	166	1.29013	1	8	94.6429	1	166	.	-1	.	.
aa	7	261	0	38	30	1.4504	3	3	30	-1	.	.	1	30	.
aa	7	262	1	3	114	2.26065	2	8	98.3571	1	.	114	-1	.	.
aa	7	263	1	27	27	1.17018	3	3	46	1	27	.	-1	.	.
aa	7	264	0	20	17	0.850513	1	2	17	-1	.	.	1	.	17
aa	7	265	0	32	44	3.04067	3	4	44	-1	.	.	1	.	44
aa	7	266	1	10	143	1.3807	1	3	94.1429	1	.	143	-1	.	.
aa	7	267	1	1	166	1.2902	3	2	88.0714	1	166	.	-1	.	.
aa	7	268	1	5	19	1.59048	1	8	52.0714	1	19	.	-1	.	.
aa	7	269	1	2	23	2.31078	1	2	60.0714	1	.	23	-1	.	.
aa	7	270	1	4	39	1.52077	1	5	79.8571	1	.	39	-1	.	.
aa	7	271	0	19	38	1.37048	3	5	38	-1	.	.	1	38	.
aa	7	272	0	31	20	0.860558	2	7	20	-1	.	.	1	.	20
aa	7	273	0	34	43	1.64055	1	8	43	-1	.	.	1	.	43
aa	7	274	0	12	75	1.74087	1	6	75	-1	.	.	1	.	75
aa	7	275	0	35	96	2.04041	3	8	96	-1	.	.	1	96	.
aa	7	276	0	15	92	2.45055	3	3	92	-1	.	.	1	92	.
aa	7	277	1	9	26	0.920044	2	3	48.0714	1	26	.	-1	.	.
aa	7	278	0	11	32	2.05068	1	6	32	-1	.	.	1	.	32
aa	7	279	0	33	23	1.05036	3	4	23	-1	.	.	1	.	23
aa	7	280	1	8	109	1.78054	1	3	103.143	1	.	109	-1	.	.
ab	1	1	0	37	86	12.2521	3	8	86
ab	1	2	1	8	104	1.79049	3	7	84	1	104	.	-1	.	.
ab	1	3	0	34	73	2.9506	2	7	73	-1	.	.	1	73	.
ab	1	4	1	1	74	2.31061	1	3	109.571	1	74	.	-1	.	.
ab	1	5	0	19	75	1.87061	2	5	75	-1	.	.	1	75	.
ab	1	6	1	27	140	1.5702	1	1	69	1	140	.	-1	.	.
ab	1	7	0	36	96	1.41045	3	8	96	-1	.	.	1	.	96
ab	1	8	1	2	104	1.67031	1	3	90	1	104	.	-1	.	.
ab	1	9	1	25	107	1.96057	2	8	72.5714	1	107	.	-1	.	.
ab	1	10	0	18	96	1.50048	1	7	96	-1	.	.	1	96	.
ab	1	11	1	24	106	1.53073	2	1	101.286	1	106	.	-1	.	.
ab	1	12	0	17	105	1.62016	1	4	105	-1	.	.	1	105	.
ab	1	13	1	23	112	1.11038	1	3	52.4286	1	112	.	-1	.	.
ab	1	14	0	33	66	2.56049	3	1	66	-1	.	.	1	.	66
ab	1	15	1	22	92	1.53074	1	2	49.2857	1	.	92	-1	.	.
ab	1	16	0	16	96	1.53018	2	5	96	-1	.	.	1	.	96
ab	1	17	1	7	84	2.21067	1	2	84.1429	1	84	.	-1	.	.
ab	1	18	0	38	71	2.05061	3	4	71	-1	.	.	1	71	.
ab	1	19	0	13	142	1.86035	3	4	142	-1	.	.	1	.	.
ab	1	20	1	4	111	1.92065	3	5	82	1	111	.	-1	.	.
ab	1	21	0	39	54	2.23104	1	2	54	-1	.	.	1	54	.
ab	1	22	0	15	73	1.37008	1	5	73	-1	.	.	1	.	73
ab	1	23	0	14	76	1.34042	1	5	76	-1	.	.	1	76	.
ab	1	24	1	29	75	1.19006	1	2	56.2857	1	75	.	-1	.	.
ab	1	25	1	9	81	1.7806	2	2	84	1	.	81	-1	.	.
ab	1	26	1	26	42	1.44047	3	3	73	1	42	.	-1	.	.
ab	1	27	0	12	82	1.50056	2	4	82	-1	.	.	1	82	.
ab	1	28	1	30	115	1.37048	3	7	113	1	115	.	-1	.	.
ab	1	29	0	35	99	2.01059	3	1	99	-1	.	.	1	99	.
ab	1	30	1	5	75	1.52078	3	7	69.2857	1	75	.	-1	.	.
ab	1	31	0	32	45	1.30066	3	6	45	-1	.	.	1	.	45
ab	1	32	1	10	144	1.08009	3	4	91.8571	1	.	144	-1	.	.
ab	1	33	1	3	81	1.32038	2	1	111.857	1	81	.	-1	.	.
ab	1	34	1	28	80	1.97087	2	3	73	1	80	.	-1	.	.
ab	1	35	0	40	115	2.12066	3	4	115	-1	.	.	1	115	.
ab	1	36	0	20	65	2.28093	1	6	65	-1	.	.	1	65	.
ab	1	37	1	6	51	1.91021	1	8	86.7143	1	.	51	-1	.	.
ab	1	38	0	31	74	2.73083	2	5	74	-1	.	.	1	74	.
ab	1	39	1	21	124	1.16006	3	7	104.429	1	124	.	-1	.	.
ab	1	40	0	11	150	1.28072	3	2	150	-1	.	.	1	150	.
ab	2	41	0	14	57	12.4724	1	5	57
ab	2	42	0	40	102	1.34021	1	1	102	-1	.	.	1	.	102
ab	2	43	0	38	61	1.68049	1	4	61	-1	.	.	1	61	.
ab	2	44	1	27	129	1.06059	1	8	69	1	.	129	-1	.	.
ab	2	45	0	16	90	1.2204	1	8	90	-1	.	.	1	.	90
ab	2	46	1	29	139	1.40067	3	1	56.2857	1	139	.	-1	.	.
ab	2	47	0	34	69	1.12008	3	1	69	-1	.	.	1	.	69
ab	2	48	1	21	85	1.5405	3	6	104.429	1	.	85	-1	.	.
ab	2	49	1	23	39	1.48046	2	7	52.4286	1	39	.	-1	.	.
ab	2	50	0	33	48	1.94087	2	5	48	-1	.	.	1	.	48
ab	2	51	1	25	52	1.26041	1	6	72.5714	1	.	52	-1	.	.
ab	2	52	0	13	137	1.6708	1	5	137	-1	.	.	1	137	.
ab	2	53	0	18	78	1.31038	3	1	78	-1	.	.	1	78	.
ab	2	54	0	36	102	1.2301	1	8	102	-1	.	.	1	102	.
ab	2	55	1	28	118	1.13013	3	4	73	1	118	.	-1	.	.
ab	2	56	0	31	107	1.16037	3	5	107	-1	.	.	1	107	.
ab	2	57	1	5	29	1.34041	1	7	69.2857	1	29	.	-1	.	.
ab	2	58	0	19	73	1.45014	1	6	73	-1	.	.	1	.	73
ab	2	59	1	9	151	1.35018	3	5	84	1	151	.	-1	.	.
ab	2	60	1	10	71	1.09035	3	2	91.8571	1	71	.	-1	.	.
ab	2	61	0	39	45	1.37046	3	1	45	-1	.	.	1	45	.
ab	2	62	0	15	41	2.06036	2	1	41	-1	.	.	1	.	41
ab	2	63	1	4	159	1.05059	3	6	82	1	.	159	-1	.	.
ab	2	64	0	37	78	1.78032	3	2	78	-1	.	.	1	78	.
ab	2	65	1	24	132	1.16034	1	5	101.286	1	132	.	-1	.	.
ab	2	66	0	32	68	1.09061	2	4	68	-1	.	.	1	68	.
ab	2	67	0	11	140	0.990068	1	8	140	-1	.	.	1	.	140
ab	2	68	1	26	48	0.930343	3	1	73	1	48	.	-1	.	.
ab	2	69	1	22	53	0.930037	1	7	49.2857	1	53	.	-1	.	.
ab	2	70	0	35	31	1.89038	3	3	31	-1	.	.	1	.	31
ab	2	71	1	30	84	1.73054	2	3	113	1	.	84	-1	.	.
ab	2	72	0	20	86	1.25039	1	7	86	-1	.	.	1	86	.
ab	2	73	1	2	57	2.31068	3	5	90	1	57	.	-1	.	.
ab	2	74	1	6	87	1.27012	1	6	86.7143	1	87	.	-1	.	.
ab	2	75	0	12	81	1.81062	3	2	81	-1	.	.	1	81	.
ab	2	76	1	8	91	1.56083	3	2	84	1	91	.	-1	.	.
ab	2	77	1	3	94	1.5204	1	3	111.857	1	94	.	-1	.	.
ab	2	78	0	17	75	1.29073	2	1	75	-1	.	.	1	75	.
ab	2	79	1	7	137	0.860197	2	8	84.1429	1	137	.	-1	.	.
ab	2	80	1	1	161	1.09068	1	2	109.571	1	161	.	-1	.	.
ab	3	81	0	11	129	1.64972	2	6	129
ab	3	82	0	14	59	2.01038	3	7	59	-1	.	.	1	59	.
ab	3	83	1	8	87	1.02057	2	3	84	1	.	87	-1	.	.
ab	3	84	0	19	51	1.66028	1	7	51	-1	.	.	1	51	.
ab	3	85	1	7	72	1.66079	2	3	84.1429	1	.	72	-1	.	.
ab	3	86	1	26	48	1.59078	3	6	73	1	48	.	-1	.	.
ab	3	87	0	38	84	1.36063	2	4	84	-1	.	.	1	84	.
ab	3	88	0	36	75	0.950328	2	1	75	-1	.	.	1	75	.
ab	3	89	0	37	60	0.889995	3	5	60	-1	.	.	1	60	.
ab	3	90	1	9	91	1.1503	3	5	84	1	.	91	-1	.	.
ab	3	91	1	23	75	1.39044	2	2	52.4286	1	75	.	-1	.	.
ab	3	92	1	25	88	1.84066	1	5	72.5714	1	.	88	-1	.	.
ab	3	93	0	34	102	3.05095	1	6	102	-1	.	.	1	102	.
ab	3	94	1	29	90	1.28038	3	5	56.2857	1	90	.	-1	.	.
ab	3	95	1	4	83	1.33043	2	1	82	1	.	83	-1	.	.
ab	3	96	1	3	68	1.20004	2	5	111.857	1	68	.	-1	.	.
ab	3	97	0	16	87	1.34041	2	5	87	-1	.	.	1	87	.
ab	3	98	0	13	120	0.990139	1	7	120	-1	.	.	1	120	.
ab	3	99	1	1	54	1.2803	3	2	109.571	1	54	.	-1	.	.
ab	3	100	0	31	79	1.23033	2	7	79	-1	.	.	1	79	.
ab	3	101	0	32	45	1.71086	1	2	45	-1	.	.	1	45	.
ab	3	102	1	27	48	1.3104	1	2	69	1	.	48	-1	.	.
ab	3	103	0	17	67	1.55044	1	8	67	-1	.	.	1	.	67
ab	3	104	0	15	33	1.70062	1	2	33	-1	.	.	1	.	33
ab	3	105	1	30	117	1.4607	1	4	113	1	.	117	-1	.	.
ab	3	106	1	28	79	1.23043	2	3	73	1	79	.	-1	.	.
ab	3	107	0	39	44	1.92096	3	4	44	-1	.	.	1	44	.
ab	3	108	1	21	89	2.84089	2	8	104.429	1	.	89	-1	.	.
ab	3	109	0	35	58	1.66046	3	2	58	-1	.	.	1	58	.
ab	3	110	1	6	109	2.06025	1	6	86.7143	1	.	109	-1	.	.
ab	3	111	1	5	141	1.18031	1	8	69.2857	1	141	.	-1	.	.
ab	3	112	0	40	118	1.72048	3	6	118	-1	.	.	1	.	118
ab	3	113	1	24	90	1.46072	2	1	101.286	1	90	.	-1	.	.
ab	3	114	0	12	84	1.7908	3	1	84	-1	.	.	1	84	.
ab	3	115	1	22	55	1.42051	2	6	49.2857	1	55	.	-1	.	.
ab	3	116	1	10	77	1.18034	3	3	91.8571	1	.	77	-1	.	.
ab	3	117	1	2	70	1.41068	3	5	90	1	70	.	-1	.	.
ab	3	118	0	20	108	1.35035	3	2	108	-1	.	.	1	108	.
ab	3	119	0	18	82	1.43071	2	4	82	-1	.	.	1	82	.
ab	3	120	0	33	47	1.57052	3	8	47	-1	.	.	1	47	.
ab	4	121	1	10	59	1.5194	3	7	91.8571
ab	4	122	1	24	115	1.58054	3	6	101.286	1	115	.	-1	.	.
ab	4	123	1	9	89	1.27013	3	3	84	1	89	.	-1	.	.
ab	4	124	1	30	113	1.51077	2	5	113	1	113	.	-1	.	.
ab	4	125	0	17	69	1.45052	1	8	69	-1	.	.	1	69	.
ab	4	126	1	5	129	1.61042	1	6	69.2857	1	.	129	-1	.	.
ab	4	127	1	7	141	1.48013	1	8	84.1429	1	.	141	-1	.	.
ab	4	128	1	28	81	1.04044	2	7	73	1	81	.	-1	.	.
ab	4	129	1	25	115	1.32041	1	5	72.5714	1	115	.	-1	.	.
ab	4	130	1	4	87	1.52076	2	6	82	1	87	.	-1	.	.
ab	4	131	0	15	39	1.10038	2	1	39	-1	.	.	1	39	.
ab	4	132	0	18	54	1.24067	2	2	54	-1	.	.	1	.	54
ab	4	133	0	39	21	1.08044	2	8	21	-1	.	.	1	.	21
ab	4	134	0	12	82	1.34051	2	3	82	-1	.	.	1	.	82
ab	4	135	1	8	103	2.51081	2	3	84	1	103	.	-1	.	.
ab	4	136	0	38	63	1.29035	3	7	63	-1	.	.	1	63	.
ab	4	137	0	13	132	1.00007	3	2	132	-1	.	.	1	.	132
ab	4	138	0	33	41	0.99005	1	2	41	-1	.	.	1	41	.
ab	4	139	1	3	111	1.44045	1	2	111.857	1	.	111	-1	.	.
ab	4	140	0	34	92	1.53073	2	4	92	-1	.	.	1	92	.
ab	4	141	1	27	39	2.09031	2	3	69	1	39	.	-1	.	.
ab	4	142	1	21	112	0.81025	3	4	104.429	1	.	112	-1	.	.
ab	4	143	0	36	98	1.22047	3	4	98	-1	.	.	1	98	.
ab	4	144	0	16	136	1.00032	3	1	136	-1	.	.	1	136	.
ab	4	145	0	19	55	1.08041	2	8	55	-1	.	.	1	55	.
ab	4	146	0	31	107	1.50051	3	8	107	-1	.	.	1	.	107
ab	4	147	1	1	32	2.34045	2	3	109.571	1	32	.	-1	.	.
ab	4	148	1	2	109	0.920065	3	3	90	1	109	.	-1	.	.
ab	4	149	1	26	37	1.14049	3	5	73	1	37	.	-1	.	.
ab	4	150	0	40	71	1.20068	1	6	71	-1	.	.	1	71	.
ab	4	151	1	29	19	1.6306	2	1	56.2857	1	.	.	-1	.	.
ab	4	152	0	32	41	1.00011	3	7	41	-1	.	.	1	.	41
ab	4	153	0	14	42	1.10031	2	7	42	-1	.	.	1	.	42
ab	4	154	0	35	46	3.28133	1	1	46	-1	.	.	1	.	46
ab	4	155	0	11	139	1.51025	2	6	139	-1	.	.	1	.	139
ab	4	156	0	20	91	0.970349	2	1	91	-1	.	.	1	91	.
ab	4	157	1	23	44	2.56077	2	2	52.4286	1	44	.	-1	.	.
ab	4	158	1	22	44	1.93059	3	8	49.2857	1	.	44	-1	.	.
ab	4	159	0	37	27	2.09087	1	1	27	-1	.	.	1	.	27
ab	4	160	1	6	70	1.13037	2	2	86.7143	1	.	70	-1	.	.
ab	5	161	0	15	67	1.84969	3	5	67
ab	5	162	1	4	39	3.58132	2	8	82	1	.	39	-1	.	.
ab	5	163	0	13	109	1.31066	2	5	109	-1	.	.	1	109	.
ab	5	164	0	11	69	1.15044	1	1	69	-1	.	.	1	69	.
ab	5	165	1	25	40	1.34054	1	5	72.5714	1	.	40	-1	.	.
ab	5	166	0	14	61	2.37083	3	6	61	-1	.	.	1	61	.
ab	5	167	1	29	15	1.3004	2	6	56.2857	1	.	15	-1	.	.
ab	5	168	0	34	59	1.37038	1	6	59	-1	.	.	1	.	59
ab	5	169	0	12	41	1.22065	1	2	41	-1	.	.	1	.	41
ab	5	170	0	19	86	1.5304	3	8	86	-1	.	.	1	.	86
ab	5	171	0	20	81	1.44045	1	4	81	-1	.	.	1	81	.
ab	5	172	0	17	84	1.03009	3	1	84	-1	.	.	1	84	.
ab	5	173	1	30	117	2.31052	3	6	113	1	117	.	-1	.	.
ab	5	174	0	39	109	2.97088	1	1	109	-1	.	.	1	109	.
ab	5	175	1	10	91	1.6007	1	7	91.8571	1	91	.	-1	.	.
ab	5	176	1	1	146	1.15063	1	5	109.571	1	146	.	-1	.	.
ab	5	177	0	37	63	1.76027	3	8	63	-1	.	.	1	63	.
ab	5	178	1	8	55	1.60026	2	5	84	1	.	55	-1	.	.
ab	5	179	0	33	88	1.64049	3	7	88	-1	.	.	1	88	.
ab	5	180	0	40	97	1.69076	1	7	97	-1	.	.	1	97	.
ab	5	181	1	3	157	1.71018	1	6	111.857	1	157	.	-1	.	.
ab	5	182	0	38	80	1.02004	3	7	80	-1	.	.	1	80	.
ab	5	183	0	16	105	1.10059	2	5	105	-1	.	.	1	105	.
ab	5	184	1	26	112	2.1409	1	1	73	1	112	.	-1	.	.
ab	5	185	0	18	105	2.61106	1	4	105	-1	.	.	1	105	.
ab	5	186	1	9	59	0.980313	3	6	84	1	59	.	-1	.	.
ab	5	187	1	2	108	1.44019	1	1	90	1	108	.	-1	.	.
ab	5	188	0	35	123	4.04119	3	4	123	-1	.	.	1	123	.
ab	5	189	1	28	62	1.59052	3	4	73	1	62	.	-1	.	.
ab	5	190	0	32	111	1.18043	1	4	111	-1	.	.	1	111	.
ab	5	191	1	23	36	1.09004	1	7	52.4286	1	36	.	-1	.	.
ab	5	192	1	6	96	1.01029	2	6	86.7143	1	.	96	-1	.	.
ab	5	193	0	31	56	1.36016	3	2	56	-1	.	.	1	56	.
ab	5	194	1	21	89	1.39078	2	1	104.429	1	.	89	-1	.	.
ab	5	195	1	5	34	1.61078	3	6	69.2857	1	34	.	-1	.	.
ab	5	196	0	36	123	0.920299	1	1	123	-1	.	.	1	.	123
ab	5	197	1	7	40	1.46045	2	3	84.1429	1	40	.	-1	.	.
ab	5	198	1	27	29	1.09039	1	1	69	1	29	.	-1	.	.
ab	5	199	1	24	106	1.64061	1	5	101.286	1	.	106	-1	.	.
ab	5	200	1	22	38	1.16011	1	6	49.2857	1	38	.	-1	.	.
ab	6	201	0	40	81	2.26979	3	7	81
ab	6	202	0	35	78	4.80153	2	4	78	-1	.	.	1	78	.
ab	6	203	0	17	137	0.940364	1	6	137	-1	.	.	1	137	.
ab	6	204	1	1	154	1.10029	1	7	109.571	1	154	.	-1	.	.
ab	6	205	1	5	41	0.850309	1	5	69.2857	1	41	.	-1	.	.
ab	6	206	0	39	144	1.89061	3	4	144	-1	.	.	1	.	144
ab	6	207	0	14	45	2.4808	1	2	45	-1	.	.	1	45	.
ab	6	208	1	10	89	1.45049	2	6	91.8571	1	.	89	-1	.	.
ab	6	209	0	11	91	1.30064	2	4	91	-1	.	.	1	91	.
ab	6	210	0	15	135	0.850263	1	8	135	-1	.	.	1	135	.
ab	6	211	0	20	40	1.14046	2	6	40	-1	.	.	1	40	.
ab	6	212	0	31	38	1.07046	3	8	38	-1	.	.	1	.	38
ab	6	213	1	29	30	0.920616	2	1	56.2857	1	.	30	-1	.	.
ab	6	214	0	34	16	1.95055	1	7	16	-1	.	.	1	.	16
ab	6	215	1	4	56	1.83033	1	4	82	1	.	56	-1	.	.
ab	6	216	0	36	118	1.03035	1	4	118	-1	.	.	1	118	.
ab	6	217	1	21	91	1.59052	3	6	104.429	1	91	.	-1	.	.
ab	6	218	1	28	40	0.910051	1	8	73	1	40	.	-1	.	.
ab	6	219	0	38	58	1.91062	2	8	58	-1	.	.	1	58	.
ab	6	220	0	16	77	1.11036	1	1	77	-1	.	.	1	.	77
ab	6	221	1	2	96	0.980064	1	6	90	1	96	.	-1	.	.
ab	6	222	1	22	47	0.960364	2	7	49.2857	1	47	.	-1	.	.
ab	6	223	0	12	115	1.23009	1	4	115	-1	.	.	1	.	115
ab	6	224	1	7	72	1.26034	2	6	84.1429	1	72	.	-1	.	.
ab	6	225	1	30	132	1.32041	3	1	113	1	132	.	-1	.	.
ab	6	226	0	32	40	1.4304	3	3	40	-1	.	.	1	40	.
ab	6	227	0	37	64	1.42042	2	2	64	-1	.	.	1	.	64
ab	6	228	1	26	116	1.35074	1	5	73	1	.	116	-1	.	.
ab	6	229	0	18	36	0.970021	1	8	36	-1	.	.	1	36	.
ab	6	230	1	23	27	1.72028	3	5	52.4286	1	.	27	-1	.	.
ab	6	231	0	13	122	1.04011	1	2	122	-1	.	.	1	.	122
ab	6	232	1	3	110	2.02063	2	8	111.857	1	110	.	-1	.	.
ab	6	233	0	19	70	1.21036	2	1	70	-1	.	.	1	70	.
ab	6	234	1	6	110	1.15038	1	2	86.7143	1	.	110	-1	.	.
ab	6	235	1	27	48	1.45045	2	1	69	1	48	.	-1	.	.
ab	6	236	1	9	76	1.25043	2	5	84	1	.	76	-1	.	.
ab	6	237	1	24	30	1.5205	1	7	101.286	1	30	.	-1	.	.
ab	6	238	1	25	59	1.31011	3	1	72.5714	1	59	.	-1	.	.
ab	6	239	1	8	59	1.50077	3	4	84	1	59	.	-1	.	.
ab	6	240	0	33	36	1.38065	1	3	36	-1	.	.	1	36	.
ab	7	241	0	16	94	2.04957	2	2	94
ab	7	242	0	35	113	2.06062	2	3	113	-1	.	.	1	113	.
ab	7	243	1	27	50	1.32034	1	2	69	1	50	.	-1	.	.
ab	7	244	1	8	89	1.25039	2	2	84	1	.	89	-1	.	.
ab	7	245	0	32	105	1.24048	1	3	105	-1	.	.	1	105	.
ab	7	246	1	30	113	1.37052	1	8	113	1	113	.	-1	.	.
ab	7	247	1	5	36	1.75051	1	7	69.2857	1	36	.	-1	.	.
ab	7	248	1	26	108	2.75077	1	3	73	1	.	108	-1	.	.
ab	7	249	1	9	41	0.880022	2	6	84	1	41	.	-1	.	.
ab	7	250	0	11	37	1.27042	3	7	37	-1	.	.	1	37	.
ab	7	251	1	7	43	2.08071	2	4	84.1429	1	.	43	-1	.	.
ab	7	252	1	10	112	1.25016	1	2	91.8571	1	112	.	-1	.	.
ab	7	253	1	23	34	2.23068	2	8	52.4286	1	34	.	-1	.	.
ab	7	254	0	38	56	1.77055	3	4	56	-1	.	.	1	.	56
ab	7	255	0	17	91	1.03031	1	5	91	-1	.	.	1	.	91
ab	7	256	1	6	84	1.4107	2	8	86.7143	1	84	.	-1	.	.
ab	7	257	1	25	47	0.84053	2	6	72.5714	1	47	.	-1	.	.
ab	7	258	0	18	116	1.10042	3	7	116	-1	.	.	1	116	.
ab	7	259	1	28	51	1.19038	3	8	73	1	51	.	-1	.	.
ab	7	260	0	14	59	1.50045	2	8	59	-1	.	.	1	59	.
ab	7	261	1	29	26	1.45047	1	2	56.2857	1	.	26	-1	.	.
ab	7	262	0	37	97	0.920364	2	2	97	-1	.	.	1	.	97
ab	7	263	1	2	86	1.4102	2	3	90	1	86	.	-1	.	.
ab	7	264	0	15	108	1.50053	2	7	108	-1	.	.	1	108	.
ab	7	265	0	12	36	1.04003	2	6	36	-1	.	.	1	36	.
ab	7	266	0	34	5	2.48073	3	2	5	-1	.	.	1	.	5
ab	7	267	1	21	141	1.80052	3	2	104.429	1	.	141	-1	.	.
ab	7	268	0	13	61	2.00041	3	4	61	-1	.	.	1	61	.
ab	7	269	1	22	16	1.51049	3	6	49.2857	1	.	16	-1	.	.
ab	7	270	0	20	12	2.74089	3	8	12	-1	.	.	1	.	12
ab	7	271	0	39	67	1.42009	1	3	67	-1	.	.	1	.	67
ab	7	272	0	19	41	1.60057	1	2	41	-1	.	.	1	.	41
ab	7	273	1	4	39	1.9306	2	5	82	1	.	39	-1	.	.
ab	7	274	0	33	49	2.26046	2	3	49	-1	.	.	1	49	.
ab	7	275	1	1	146	1.33006	3	2	109.571	1	.	146	-1	.	.
ab	7	276	0	31	154	1.43067	3	5	154	-1	.	.	1	154	.
ab	7	277	0	36	59	2.80096	2	3	59	-1	.	.	1	59	.
ab	7	278	0	40	46	1.59082	2	1	46	-1	.	.	1	.	46
ab	7	279	1	24	130	1.04035	2	8	101.286	1	.	130	-1	.	.
ab	7	280	1	3	162	1.38044	3	4	111.857	1	162	.	-1	.	.
ah	1	1	0	32	79	4.4399	1	8	79
ah	1	2	1	22	67	1.21047	1	8	47.2727	1	67	.	-1	.	.
ah	1	3	1	5	176	2.74104	2	6	173.909	1	.	176	-1	.	.
ah	1	4	1	3	157	2.12037	3	6	167.182	1	157	.	-1	.	.
ah	1	5	1	9	85	2.16036	3	8	68.9091	1	85	.	-1	.	.
ah	1	6	0	17	53	2.08059	2	7	53	-1	.	.	1	.	53
ah	1	7	1	8	100	1.47011	2	8	119.182	1	.	100	-1	.	.
ah	1	8	0	15	125	3.69101	1	4	125	-1	.	.	1	125	.
ah	1	9	0	35	115	2.47077	1	1	115	-1	.	.	1	115	.
ah	1	10	0	13	25	2.191	3	1	25	-1	.	.	1	25	.
ah	1	11	1	2	103	1.69022	1	7	103	1	.	103	-1	.	.
ah	1	12	1	27	118	2.35071	2	5	126.818	1	118	.	-1	.	.
ah	1	13	1	23	151	1.98091	2	1	116.545	1	151	.	-1	.	.
ah	1	14	1	1	103	2.42081	2	8	80	1	103	.	-1	.	.
ah	1	15	0	40	122	3.16094	1	5	122	-1	.	.	1	122	.
ah	1	16	0	37	124	2.0206	2	8	124	-1	.	.	1	124	.
ah	1	17	1	26	56	1.63022	1	5	39.9091	1	56	.	-1	.	.
ah	1	18	1	6	41	3.0212	2	1	57.5455	1	.	41	-1	.	.
ah	1	19	0	36	29	2.58076	3	8	29	-1	.	.	1	.	29
ah	1	20	0	34	137	3.8812	2	6	137	-1	.	.	1	.	137
ah	1	21	0	16	104	2.13064	1	5	104	-1	.	.	1	104	.
ah	1	22	0	18	156	1.46038	2	3	156	-1	.	.	1	156	.
ah	1	23	1	4	176	2.12077	2	2	152.364	1	176	.	-1	.	.
ah	1	24	0	39	20	2.51108	3	8	20	-1	.	.	1	20	.
ah	1	25	0	12	35	2.38047	2	7	35	-1	.	.	1	.	35
ah	1	26	0	11	20	2.92085	1	7	20	-1	.	.	1	.	20
ah	1	27	0	20	53	3.43101	3	1	53	-1	.	.	1	.	53
ah	1	28	1	28	100	1.98034	1	2	97.0909	1	.	100	-1	.	.
ah	1	29	1	29	27	4.22123	3	8	29.0909	1	27	.	-1	.	.
ah	1	30	1	21	103	1.46073	2	7	97.3636	1	.	103	-1	.	.
ah	1	31	0	33	85	1.73066	1	4	85	-1	.	.	1	85	.
ah	1	32	0	19	86	2.83062	1	3	86	-1	.	.	1	86	.
ah	1	33	1	25	138	2.4804	1	2	140.364	1	138	.	-1	.	.
ah	1	34	1	7	178	2.95056	1	2	172.364	1	178	.	-1	.	.
ah	1	35	1	24	41	2.84081	3	2	54.3636	1	41	.	-1	.	.
ah	1	36	1	30	105	2.03091	2	6	125.818	1	.	105	-1	.	.
ah	1	37	0	14	93	2.21073	3	6	93	-1	.	.	1	93	.
ah	1	38	1	10	71	2.07084	1	4	63	1	71	.	-1	.	.
ah	1	39	0	38	26	1.9508	1	8	26	-1	.	.	1	.	26
ah	1	40	0	31	189	2.51097	2	1	189	-1	.	.	1	.	189
ah	2	41	0	19	168	2.27985	1	2	168
ah	2	42	1	28	45	2.18071	2	5	97.0909	1	45	.	-1	.	.
ah	2	43	0	33	18	2.70071	1	8	18	-1	.	.	1	18	.
ah	2	44	0	35	35	2.63076	1	5	35	-1	.	.	1	.	35
ah	2	45	1	10	57	2.22104	3	7	63	1	.	57	-1	.	.
ah	2	46	1	1	88	3.09103	1	2	80	1	.	88	-1	.	.
ah	2	47	1	21	106	1.67045	1	2	97.3636	1	106	.	-1	.	.
ah	2	48	1	30	111	2.92121	1	6	125.818	1	111	.	-1	.	.
ah	2	49	0	36	133	2.4105	3	7	133	-1	.	.	1	133	.
ah	2	50	1	3	159	1.89092	1	7	167.182	1	159	.	-1	.	.
ah	2	51	0	39	178	2.14073	2	3	178	-1	.	.	1	178	.
ah	2	52	0	15	62	4.63139	1	3	62	-1	.	.	1	62	.
ah	2	53	0	13	57	1.67029	1	3	57	-1	.	.	1	.	57
ah	2	54	1	2	100	3.09088	2	3	103	1	.	100	-1	.	.
ah	2	55	0	31	89	2.27068	2	8	89	-1	.	.	1	89	.
ah	2	56	0	16	83	2.29103	2	5	83	-1	.	.	1	83	.
ah	2	57	1	4	142	2.51064	3	5	152.364	1	142	.	-1	.	.
ah	2	58	1	27	140	3.15085	2	1	126.818	1	140	.	-1	.	.
ah	2	59	1	5	179	2.36069	3	4	173.909	1	179	.	-1	.	.
ah	2	60	1	23	111	2.42073	1	6	116.545	1	111	.	-1	.	.
ah	2	61	0	38	62	1.13698	3	8	62	-1	.	.	1	62	.
ah	2	62	0	40	63	1.40042	1	6	63	-1	.	.	1	.	63
ah	2	63	0	12	14	2.21042	2	2	14	-1	.	.	1	.	14
ah	2	64	1	7	180	2.98096	2	2	172.364	1	.	180	-1	.	.
ah	2	65	1	26	42	2.27045	1	3	39.9091	1	42	.	-1	.	.
ah	2	66	0	20	40	2.59058	3	7	40	-1	.	.	1	.	40
ah	2	67	1	22	89	1.73054	1	4	47.2727	1	.	89	-1	.	.
ah	2	68	0	34	151	3.69109	2	7	151	-1	.	.	1	.	151
ah	2	69	1	24	49	2.2207	3	6	54.3636	1	49	.	-1	.	.
ah	2	70	0	17	97	2.42099	3	8	97	-1	.	.	1	.	97
ah	2	71	1	9	54	2.19035	1	6	68.9091	1	54	.	-1	.	.
ah	2	72	0	11	39	1.96065	1	4	39	-1	.	.	1	.	39
ah	2	73	0	32	85	2.12067	2	6	85	-1	.	.	1	.	85
ah	2	74	1	29	16	2.03033	2	4	29.0909	1	16	.	-1	.	.
ah	2	75	0	37	70	1.22049	2	8	70	-1	.	.	1	.	70
ah	2	76	1	6	86	1.56044	1	5	57.5455	1	.	86	-1	.	.
ah	2	77	0	18	58	1.94061	1	5	58	-1	.	.	1	.	58
ah	2	78	1	8	103	2.41075	2	2	119.182	1	.	103	-1	.	.
ah	2	79	1	25	129	1.7509	3	8	140.364	1	129	.	-1	.	.
ah	2	80	0	14	125	2.23041	3	4	125	-1	.	.	1	125	.
ah	3	81	1	25	148	4.33022	2	2	140.364
ah	3	82	0	31	130	1.56052	3	6	130	-1	.	.	1	130	.
ah	3	83	1	2	106	1.88051	3	1	103	1	106	.	-1	.	.
ah	3	84	1	6	62	2.93085	2	1	57.5455	1	62	.	-1	.	.
ah	3	85	1	5	183	2.05071	3	6	173.909	1	.	183	-1	.	.
ah	3	86	0	37	57	3.15092	3	8	57	-1	.	.	1	57	.
ah	3	87	0	15	152	2.11067	1	6	152	-1	.	.	1	.	152
ah	3	88	1	3	181	2.30074	1	4	167.182	1	181	.	-1	.	.
ah	3	89	1	26	36	1.28038	1	7	39.9091	1	36	.	-1	.	.
ah	3	90	1	24	40	1.96066	3	7	54.3636	1	.	40	-1	.	.
ah	3	91	0	34	35	2.39041	1	7	35	-1	.	.	1	.	35
ah	3	92	0	12	100	1.98057	3	4	100	-1	.	.	1	.	100
ah	3	93	1	7	181	2.07064	2	4	172.364	1	181	.	-1	.	.
ah	3	94	0	36	35	1.98047	1	5	35	-1	.	.	1	35	.
ah	3	95	1	27	149	2.31061	3	3	126.818	1	.	149	-1	.	.
ah	3	96	0	38	129	1.73058	1	2	129	-1	.	.	1	129	.
ah	3	97	1	28	122	1.8507	2	5	97.0909	1	122	.	-1	.	.
ah	3	98	1	23	102	1.971	2	5	116.545	1	102	.	-1	.	.
ah	3	99	1	22	48	2.99093	2	1	47.2727	1	48	.	-1	.	.
ah	3	100	0	40	98	2.14063	1	8	98	-1	.	.	1	.	98
ah	3	101	0	14	104	2.00037	2	5	104	-1	.	.	1	104	.
ah	3	102	0	16	77	1.55052	1	4	77	-1	.	.	1	77	.
ah	3	103	0	39	74	2.41074	3	2	74	-1	.	.	1	74	.
ah	3	104	1	8	159	1.29039	1	6	119.182	1	159	.	-1	.	.
ah	3	105	0	19	118	1.72062	1	1	118	-1	.	.	1	118	.
ah	3	106	1	9	85	1.30044	3	3	68.9091	1	85	.	-1	.	.
ah	3	107	1	30	64	1.79032	2	8	125.818	1	.	64	-1	.	.
ah	3	108	0	17	72	2.40076	3	3	72	-1	.	.	1	72	.
ah	3	109	1	29	33	2.2307	1	3	29.0909	1	33	.	-1	.	.
ah	3	110	1	21	95	2.84113	2	7	97.3636	1	.	95	-1	.	.
ah	3	111	1	10	72	1.68055	2	5	63	1	72	.	-1	.	.
ah	3	112	1	4	145	2.08085	2	4	152.364	1	.	145	-1	.	.
ah	3	113	0	20	105	1.47038	3	6	105	-1	.	.	1	105	.
ah	3	114	0	18	83	1.32039	2	5	83	-1	.	.	1	83	.
ah	3	115	0	35	36	1.40044	3	4	36	-1	.	.	1	36	.
ah	3	116	0	11	39	1.64051	2	4	39	-1	.	.	1	.	39
ah	3	117	0	33	80	1.91023	3	3	80	-1	.	.	1	.	80
ah	3	118	1	1	73	2.70089	1	8	80	1	73	.	-1	.	.
ah	3	119	0	13	99	1.3207	3	5	99	-1	.	.	1	99	.
ah	3	120	0	32	80	1.9806	1	2	80	-1	.	.	1	80	.
ah	4	121	0	20	126	2.0894	3	1	126
ah	4	122	1	29	29	1.90057	1	6	29.0909	1	29	.	-1	.	.
ah	4	123	1	24	80	2.60119	3	1	54.3636	1	.	80	-1	.	.
ah	4	124	0	39	52	2.02092	3	7	52	-1	.	.	1	.	52
ah	4	125	0	14	72	2.59107	3	1	72	-1	.	.	1	.	72
ah	4	126	1	1	61	2.27038	3	3	80	1	61	.	-1	.	.
ah	4	127	1	26	37	1.83066	2	2	39.9091	1	37	.	-1	.	.
ah	4	128	0	16	76	1.88062	2	3	76	-1	.	.	1	.	76
ah	4	129	1	21	86	1.39042	2	7	97.3636	1	86	.	-1	.	.
ah	4	130	1	8	124	1.55077	3	8	119.182	1	124	.	-1	.	.
ah	4	131	0	15	104	1.77015	3	5	104	-1	.	.	1	104	.
ah	4	132	1	4	148	2.1404	2	6	152.364	1	148	.	-1	.	.
ah	4	133	0	33	77	1.79051	2	5	77	-1	.	.	1	77	.
ah	4	134	1	23	109	1.41043	2	4	116.545	1	109	.	-1	.	.
ah	4	135	1	2	104	1.50015	1	4	103	1	104	.	-1	.	.
ah	4	136	1	7	169	1.35015	1	6	172.364	1	169	.	-1	.	.
ah	4	137	0	32	69	1.3607	1	6	69	-1	.	.	1	69	.
ah	4	138	0	31	81	1.47037	3	7	81	-1	.	.	1	.	81
ah	4	139	0	35	47	1.5804	1	8	47	-1	.	.	1	47	.
ah	4	140	0	18	83	1.51042	1	4	83	-1	.	.	1	.	83
ah	4	141	1	30	112	2.46097	1	6	125.818	1	112	.	-1	.	.
ah	4	142	0	19	87	1.48032	1	4	87	-1	.	.	1	87	.
ah	4	143	0	13	68	2.51046	3	2	68	-1	.	.	1	68	.
ah	4	144	1	10	68	4.53138	1	3	63	1	.	68	-1	.	.
ah	4	145	1	22	26	1.2504	3	6	47.2727	1	.	26	-1	.	.
ah	4	146	1	28	109	3.11121	3	8	97.0909	1	.	109	-1	.	.
ah	4	147	0	11	124	1.66377	1	8	124	-1	.	.	1	124	.
ah	4	148	1	6	48	2.41078	3	4	57.5455	1	48	.	-1	.	.
ah	4	149	1	27	124	1.70052	1	8	126.818	1	.	124	-1	.	.
ah	4	150	1	9	85	2.5105	2	8	68.9091	1	85	.	-1	.	.
ah	4	151	1	3	163	1.45075	2	7	167.182	1	.	163	-1	.	.
ah	4	152	0	37	25	4.16102	3	1	25	-1	.	.	1	25	.
ah	4	153	0	12	71	1.50048	1	5	71	-1	.	.	1	.	71
ah	4	154	0	38	55	3.38109	1	8	55	-1	.	.	1	.	.
ah	4	155	0	40	80	2.19067	3	1	80	-1	.	.	1	.	80
ah	4	156	0	36	103	2.27095	3	8	103	-1	.	.	1	103	.
ah	4	157	0	34	82	1.50051	3	7	82	-1	.	.	1	82	.
ah	4	158	0	17	113	2.00051	1	6	113	-1	.	.	1	113	.
ah	4	159	1	25	143	1.75057	1	5	140.364	1	143	.	-1	.	.
ah	4	160	1	5	166	1.50053	1	5	173.909	1	166	.	-1	.	.
ah	5	161	0	32	111	1.70924	2	3	111
ah	5	162	1	4	163	2.55088	2	3	152.364	1	163	.	-1	.	.
ah	5	163	0	20	122	1.29046	1	2	122	-1	.	.	1	122	.
ah	5	164	0	15	90	1.34065	1	6	90	-1	.	.	1	90	.
ah	5	165	0	36	111	1.80059	3	3	111	-1	.	.	1	111	.
ah	5	166	1	6	51	1.60049	3	8	57.5455	1	51	.	-1	.	.
ah	5	167	0	13	90	1.91053	2	3	90	-1	.	.	1	.	90
ah	5	168	1	29	34	1.35072	2	6	29.0909	1	34	.	-1	.	.
ah	5	169	1	7	170	1.5305	3	2	172.364	1	.	170	-1	.	.
ah	5	170	1	26	33	1.77051	1	5	39.9091	1	33	.	-1	.	.
ah	5	171	0	18	72	1.99051	1	7	72	-1	.	.	1	.	72
ah	5	172	1	3	166	1.59049	1	6	167.182	1	166	.	-1	.	.
ah	5	173	0	37	74	1.68026	1	2	74	-1	.	.	1	74	.
ah	5	174	1	10	40	1.49046	1	3	63	1	40	.	-1	.	.
ah	5	175	0	17	101	2.66082	3	6	101	-1	.	.	1	.	101
ah	5	176	0	33	73	1.1103	2	3	73	-1	.	.	1	73	.
ah	5	177	1	8	64	3.93145	1	3	119.182	1	64	.	-1	.	.
ah	5	178	0	14	99	1.65052	3	1	99	-1	.	.	1	99	.
ah	5	179	1	30	151	1.56046	3	3	125.818	1	151	.	-1	.	.
ah	5	180	0	11	118	1.62056	2	3	118	-1	.	.	1	118	.
ah	5	181	1	21	99	1.36037	3	7	97.3636	1	99	.	-1	.	.
ah	5	182	1	24	75	1.45047	2	4	54.3636	1	75	.	-1	.	.
ah	5	183	1	22	31	1.70022	2	2	47.2727	1	.	31	-1	.	.
ah	5	184	0	39	46	3.20092	3	5	46	-1	.	.	1	.	46
ah	5	185	1	23	111	1.15057	3	5	116.545	1	.	111	-1	.	.
ah	5	186	0	35	83	1.63058	2	7	83	-1	.	.	1	83	.
ah	5	187	1	27	131	2.44068	2	3	126.818	1	131	.	-1	.	.
ah	5	188	1	5	180	1.42075	3	7	173.909	1	180	.	-1	.	.
ah	5	189	0	34	105	2.25098	2	4	105	-1	.	.	1	105	.
ah	5	190	1	2	104	2.16067	2	2	103	1	104	.	-1	.	.
ah	5	191	0	16	116	2.1607	3	8	116	-1	.	.	1	116	.
ah	5	192	0	40	82	1.38066	2	2	82	-1	.	.	1	82	.
ah	5	193	1	1	85	3.74115	2	5	80	1	85	.	-1	.	.
ah	5	194	0	19	46	2.10095	1	2	46	-1	.	.	1	46	.
ah	5	195	0	12	34	1.13038	1	2	34	-1	.	.	1	.	34
ah	5	196	0	31	32	1.82056	2	5	32	-1	.	.	1	.	32
ah	5	197	0	38	99	2.26092	2	7	99	-1	.	.	1	.	99
ah	5	198	1	9	107	2.06089	1	6	68.9091	1	107	.	-1	.	.
ah	5	199	1	25	133	3.47077	2	8	140.364	1	.	133	-1	.	.
ah	5	200	1	28	103	2.40077	1	7	97.0909	1	103	.	-1	.	.
ah	6	201	0	36	115	1.33923	2	4	115
ah	6	202	1	26	37	1.97057	3	2	39.9091	1	37	.	-1	.	.
ah	6	203	1	10	44	1.7705	1	1	63	1	.	44	-1	.	.
ah	6	204	0	13	106	2.80111	2	6	106	-1	.	.	1	.	106
ah	6	205	1	22	37	1.0703	3	7	47.2727	1	37	.	-1	.	.
ah	6	206	1	7	177	1.71042	2	2	172.364	1	.	177	-1	.	.
ah	6	207	0	18	118	2.12067	2	5	118	-1	.	.	1	118	.
ah	6	208	1	24	43	1.69053	1	3	54.3636	1	43	.	-1	.	.
ah	6	209	0	37	27	1.42071	2	3	27	-1	.	.	1	.	27
ah	6	210	1	30	142	2.20069	3	3	125.818	1	.	142	-1	.	.
ah	6	211	1	27	126	1.64054	2	8	126.818	1	126	.	-1	.	.
ah	6	212	1	28	99	1.47042	3	7	97.0909	1	99	.	-1	.	.
ah	6	213	1	9	72	1.99055	3	3	68.9091	1	72	.	-1	.	.
ah	6	214	0	20	86	1.88056	1	4	86	-1	.	.	1	.	86
ah	6	215	0	40	54	2.19046	2	3	54	-1	.	.	1	54	.
ah	6	216	1	25	139	1.66079	3	1	140.364	1	.	139	-1	.	.
ah	6	217	0	31	94	1.54054	1	1	94	-1	.	.	1	94	.
ah	6	218	0	16	111	1.0703	3	2	111	-1	.	.	1	111	.
ah	6	219	1	21	103	1.91065	2	5	97.3636	1	103	.	-1	.	.
ah	6	220	1	1	75	2.86082	3	6	80	1	75	.	-1	.	.
ah	6	221	1	8	119	2.6909	3	2	119.182	1	119	.	-1	.	.
ah	6	222	1	23	115	1.79025	3	1	116.545	1	115	.	-1	.	.
ah	6	223	1	5	166	1.81055	3	3	173.909	1	166	.	-1	.	.
ah	6	224	1	3	173	1.53015	1	2	167.182	1	173	.	-1	.	.
ah	6	225	0	14	27	2.35063	2	5	27	-1	.	.	1	27	.
ah	6	226	1	29	30	1.68054	2	6	29.0909	1	.	30	-1	.	.
ah	6	227	1	2	111	1.30014	1	5	103	1	.	111	-1	.	.
ah	6	228	0	15	156	1.64029	1	4	156	-1	.	.	1	156	.
ah	6	229	0	11	145	1.90053	3	6	145	-1	.	.	1	145	.
ah	6	230	0	32	52	1.38041	1	4	52	-1	.	.	1	52	.
ah	6	231	0	38	40	1.55051	2	4	40	-1	.	.	1	.	40
ah	6	232	0	39	97	1.57045	1	3	97	-1	.	.	1	.	97
ah	6	233	0	34	70	1.39005	1	3	70	-1	.	.	1	70	.
ah	6	234	1	4	146	2.29094	3	3	152.364	1	.	146	-1	.	.
ah	6	235	0	12	100	1.90084	3	2	100	-1	.	.	1	100	.
ah	6	236	1	6	48	2.56115	3	2	57.5455	1	48	.	-1	.	.
ah	6	237	0	35	53	1.42074	3	6	53	-1	.	.	1	.	53
ah	6	238	0	17	47	1.66054	3	4	47	-1	.	.	1	.	47
ah	6	239	0	19	40	2.91097	3	8	40	-1	.	.	1	.	40
ah	6	240	0	33	42	1.71056	3	4	42	-1	.	.	1	.	42
ah	7	241	0	12	66	1.67961	3	7	66
ah	7	242	0	33	80	1.75054	3	6	80	-1	.	.	1	.	80
ah	7	243	1	6	55	1.54047	3	3	57.5455	1	55	.	-1	.	.
ah	7	244	1	22	28	0.960359	2	6	47.2727	1	.	28	-1	.	.
ah	7	245	1	27	132	3.38097	1	7	126.818	1	.	132	-1	.	.
ah	7	246	0	16	103	1.38069	3	3	103	-1	.	.	1	103	.
ah	7	247	0	31	100	3.88112	2	8	100	-1	.	.	1	100	.
ah	7	248	0	20	126	1.90062	2	4	126	-1	.	.	1	126	.
ah	7	249	0	36	109	1.77061	3	4	109	-1	.	.	1	109	.
ah	7	250	1	8	138	3.28096	3	7	119.182	1	138	.	-1	.	.
ah	7	251	1	21	90	1.64044	2	6	97.3636	1	90	.	-1	.	.
ah	7	252	1	10	63	3.41105	1	3	63	1	63	.	-1	.	.
ah	7	253	0	34	27	1.5704	3	6	27	-1	.	.	1	.	27
ah	7	254	1	1	74	2.24082	1	4	80	1	.	74	-1	.	.
ah	7	255	0	17	101	2.65084	3	7	101	-1	.	.	1	101	.
ah	7	256	0	19	49	1.86062	2	6	49	-1	.	.	1	49	.
ah	7	257	0	37	49	1.36073	1	7	49	-1	.	.	1	.	49
ah	7	258	1	25	150	2.24088	1	1	140.364	1	.	150	-1	.	.
ah	7	259	1	4	154	2.30106	2	6	152.364	1	154	.	-1	.	.
ah	7	260	0	32	106	2.07041	1	8	106	-1	.	.	1	106	.
ah	7	261	1	2	94	2.51084	1	7	103	1	94	.	-1	.	.
ah	7	262	0	35	105	3.12073	3	3	105	-1	.	.	1	105	.
ah	7	263	1	29	29	1.46074	2	6	29.0909	1	29	.	-1	.	.
ah	7	264	1	30	156	1.67051	3	8	125.818	1	.	156	-1	.	.
ah	7	265	0	15	105	2.0107	3	7	105	-1	.	.	1	105	.
ah	7	266	0	40	67	2.00062	2	1	67	-1	.	.	1	67	.
ah	7	267	0	11	103	2.04038	1	1	103	-1	.	.	1	.	103
ah	7	268	1	9	50	2.73082	2	8	68.9091	1	50	.	-1	.	.
ah	7	269	1	24	60	2.33069	3	5	54.3636	1	.	60	-1	.	.
ah	7	270	1	5	178	2.14067	3	3	173.909	1	.	178	-1	.	.
ah	7	271	0	38	122	2.28073	3	4	122	-1	.	.	1	122	.
ah	7	272	1	28	107	1.95092	2	6	97.0909	1	107	.	-1	.	.
ah	7	273	1	7	171	2.98094	1	4	172.364	1	171	.	-1	.	.
ah	7	274	1	3	176	2.51081	1	7	167.182	1	176	.	-1	.	.
ah	7	275	0	14	148	2.0704	3	5	148	-1	.	.	1	148	.
ah	7	276	0	39	106	3.04095	3	5	106	-1	.	.	1	106	.
ah	7	277	1	26	41	1.11008	3	6	39.9091	1	41	.	-1	.	.
ah	7	278	0	18	108	1.89052	1	5	108	-1	.	.	1	.	108
ah	7	279	0	13	61	1.80059	1	1	61	-1	.	.	1	61	.
ah	7	280	1	23	114	1.72053	1	1	116.545	1	.	114	-1	.	.
aj	1	1	1	21	74	13.3725	2	2	102
aj	1	2	0	15	100	1.83056	2	2	100	-1	.	.	1	100	.
aj	1	3	1	9	31	1.08033	2	7	66.2857	1	31	.	-1	.	.
aj	1	4	0	33	101	1.81065	1	1	101	-1	.	.	1	.	101
aj	1	5	0	32	100	0.870313	2	1	100	-1	.	.	1	100	.
aj	1	6	1	6	59	0.770596	2	4	73.8571	1	59	.	-1	.	.
aj	1	7	1	24	100	1.34014	2	6	105.714	1	100	.	-1	.	.
aj	1	8	0	17	75	0.920463	3	5	75	-1	.	.	1	75	.
aj	1	9	0	35	75	1.90059	1	8	75	-1	.	.	1	75	.
aj	1	10	0	39	67	2.47072	2	1	67	-1	.	.	1	67	.
aj	1	11	0	38	33	1.93096	1	2	33	-1	.	.	1	.	33
aj	1	12	1	2	80	1.02041	1	3	88	1	.	80	-1	.	.
aj	1	13	0	13	75	0.830293	3	1	75	-1	.	.	1	75	.
aj	1	14	0	14	88	1.11033	3	7	88	-1	.	.	1	88	.
aj	1	15	0	18	131	0.810367	1	6	131	-1	.	.	1	131	.
aj	1	16	1	5	94	2.26066	1	1	89.1429	1	94	.	-1	.	.
aj	1	17	1	27	83	1.21043	3	2	95.8571	1	83	.	-1	.	.
aj	1	18	1	30	131	1.02032	3	2	108.571	1	131	.	-1	.	.
aj	1	19	1	1	84	0.799943	1	4	71.8571	1	84	.	-1	.	.
aj	1	20	1	29	81	1.97057	2	8	76.2857	1	81	.	-1	.	.
aj	1	21	0	34	129	2.19067	2	6	129	-1	.	.	1	129	.
aj	1	22	1	23	102	1.67028	3	5	88.4286	1	102	.	-1	.	.
aj	1	23	0	11	59	1.13028	2	7	59	-1	.	.	1	59	.
aj	1	24	1	10	95	1.36049	2	3	71.8571	1	.	95	-1	.	.
aj	1	25	1	3	148	2.1603	3	3	149.429	1	148	.	-1	.	.
aj	1	26	0	19	79	1.10038	1	6	79	-1	.	.	1	79	.
aj	1	27	1	26	74	1.14033	3	5	68.1429	1	74	.	-1	.	.
aj	1	28	1	8	100	2.06029	2	1	124	1	.	100	-1	.	.
aj	1	29	0	36	57	1.18038	2	4	57	-1	.	.	1	57	.
aj	1	30	1	22	50	1.1804	1	3	102.714	1	.	50	-1	.	.
aj	1	31	1	7	99	1.60051	3	1	85.8571	1	99	.	-1	.	.
aj	1	32	1	28	80	1.54083	1	7	105	1	80	.	-1	.	.
aj	1	33	0	31	150	1.54044	1	2	150	-1	.	.	1	150	.
aj	1	34	0	37	103	0.920246	2	1	103	-1	.	.	1	103	.
aj	1	35	0	16	104	1.68024	2	4	104	-1	.	.	1	104	.
aj	1	36	1	25	133	1.88054	1	6	141.857	1	133	.	-1	.	.
aj	1	37	1	4	149	1.04038	1	1	107.286	1	149	.	-1	.	.
aj	1	38	0	40	96	1.61055	3	4	96	-1	.	.	1	96	.
aj	1	39	0	12	158	1.50022	2	8	158	-1	.	.	1	158	.
aj	1	40	0	20	99	0.950299	1	6	99	-1	.	.	1	99	.
aj	2	41	0	14	94	2.02931	3	3	94
aj	2	42	0	38	47	0.750235	3	8	47	-1	.	.	1	47	.
aj	2	43	1	23	53	0.910328	1	6	88.4286	1	.	53	-1	.	.
aj	2	44	1	30	104	2.05058	2	4	108.571	1	104	.	-1	.	.
aj	2	45	0	35	42	1.07035	2	4	42	-1	.	.	1	42	.
aj	2	46	0	40	47	0.90027	2	2	47	-1	.	.	1	.	47
aj	2	47	0	17	78	0.930374	3	4	78	-1	.	.	1	.	78
aj	2	48	1	26	36	0.900296	1	3	68.1429	1	36	.	-1	.	.
aj	2	49	1	7	126	0.950614	1	3	85.8571	1	.	126	-1	.	.
aj	2	50	1	24	98	1.57019	3	3	105.714	1	98	.	-1	.	.
aj	2	51	1	2	80	2.16065	2	7	88	1	80	.	-1	.	.
aj	2	52	0	13	101	1.09002	3	6	101	-1	.	.	1	101	.
aj	2	53	0	36	105	1.52048	1	3	105	-1	.	.	1	105	.
aj	2	54	0	16	83	1.25032	1	2	83	-1	.	.	1	83	.
aj	2	55	1	25	141	2.21066	3	1	141.857	1	141	.	-1	.	.
aj	2	56	1	10	90	1.2301	2	7	71.8571	1	90	.	-1	.	.
aj	2	57	0	34	106	0.729995	3	2	106	-1	.	.	1	106	.
aj	2	58	1	21	98	1.54051	1	8	102	1	98	.	-1	.	.
aj	2	59	0	33	76	1.39003	3	3	76	-1	.	.	1	76	.
aj	2	60	0	32	76	0.870602	3	6	76	-1	.	.	1	76	.
aj	2	61	1	1	99	1.06037	1	8	71.8571	1	99	.	-1	.	.
aj	2	62	1	27	98	0.840337	3	1	95.8571	1	98	.	-1	.	.
aj	2	63	1	9	78	1.32038	1	7	66.2857	1	78	.	-1	.	.
aj	2	64	0	12	101	1.19018	2	7	101	-1	.	.	1	.	101
aj	2	65	1	5	99	1.24046	2	8	89.1429	1	99	.	-1	.	.
aj	2	66	0	31	121	1.23033	3	4	121	-1	.	.	1	121	.
aj	2	67	0	19	147	1.0803	3	4	147	-1	.	.	1	147	.
aj	2	68	1	3	149	2.25071	1	4	149.429	1	149	.	-1	.	.
aj	2	69	0	11	112	1.00034	1	6	112	-1	.	.	1	112	.
aj	2	70	1	22	106	1.60047	1	5	102.714	1	106	.	-1	.	.
aj	2	71	1	8	150	1.02038	1	6	124	1	150	.	-1	.	.
aj	2	72	1	4	101	2.53078	3	7	107.286	1	101	.	-1	.	.
aj	2	73	0	39	126	1.2007	3	4	126	-1	.	.	1	126	.
aj	2	74	1	29	82	1.2901	3	5	76.2857	1	82	.	-1	.	.
aj	2	75	0	20	75	1.29037	2	8	75	-1	.	.	1	75	.
aj	2	76	0	37	103	1.56056	1	3	103	-1	.	.	1	103	.
aj	2	77	0	18	87	0.340161	2	5	87	-1	.	.	1	87	.
aj	2	78	1	6	69	1.65041	1	4	73.8571	1	69	.	-1	.	.
aj	2	79	0	15	74	1.3304	2	7	74	-1	.	.	1	74	.
aj	2	80	1	28	97	1.35039	3	3	105	1	97	.	-1	.	.
aj	3	81	0	16	98	1.54928	3	7	98
aj	3	82	1	22	104	1.65083	1	2	102.714	1	104	.	-1	.	.
aj	3	83	0	38	106	0.980394	3	8	106	-1	.	.	1	106	.
aj	3	84	0	35	102	1.28071	3	6	102	-1	.	.	1	102	.
aj	3	85	1	3	151	1.4102	1	3	149.429	1	151	.	-1	.	.
aj	3	86	1	24	109	2.01066	1	7	105.714	1	109	.	-1	.	.
aj	3	87	1	5	99	1.3204	1	5	89.1429	1	99	.	-1	.	.
aj	3	88	1	7	90	1.76083	2	7	85.8571	1	90	.	-1	.	.
aj	3	89	1	26	58	0.640018	1	3	68.1429	1	58	.	-1	.	.
aj	3	90	0	17	87	0.569978	2	8	87	-1	.	.	1	.	87
aj	3	91	1	29	72	0.97036	3	8	76.2857	1	72	.	-1	.	.
aj	3	92	1	30	130	1.79057	2	2	108.571	1	130	.	-1	.	.
aj	3	93	0	31	77	1.26042	2	1	77	-1	.	.	1	77	.
aj	3	94	0	13	50	0.870651	3	7	50	-1	.	.	1	50	.
aj	3	95	1	6	54	1.68016	2	6	73.8571	1	.	54	-1	.	.
aj	3	96	0	15	118	1.9909	1	6	118	-1	.	.	1	118	.
aj	3	97	0	40	74	1.04063	2	8	74	-1	.	.	1	74	.
aj	3	98	1	8	129	2.0604	1	1	124	1	129	.	-1	.	.
aj	3	99	1	4	132	1.84031	1	3	107.286	1	132	.	-1	.	.
aj	3	100	0	14	100	1.28042	3	5	100	-1	.	.	1	100	.
aj	3	101	1	1	91	1.33045	3	1	71.8571	1	91	.	-1	.	.
aj	3	102	0	32	96	1.97081	2	5	96	-1	.	.	1	96	.
aj	3	103	1	23	95	2.30045	2	1	88.4286	1	95	.	-1	.	.
aj	3	104	0	19	109	1.63026	2	1	109	-1	.	.	1	109	.
aj	3	105	1	2	89	1.4101	3	3	88	1	89	.	-1	.	.
aj	3	106	0	33	75	1.78076	2	8	75	-1	.	.	1	75	.
aj	3	107	1	9	86	1.47038	2	6	66.2857	1	86	.	-1	.	.
aj	3	108	0	11	57	1.79061	2	6	57	-1	.	.	1	.	57
aj	3	109	0	20	69	1.90084	1	5	69	-1	.	.	1	.	69
aj	3	110	0	37	72	1.03028	3	3	72	-1	.	.	1	.	72
aj	3	111	1	10	76	0.82032	2	3	71.8571	1	76	.	-1	.	.
aj	3	112	0	39	76	0.660417	3	8	76	-1	.	.	1	76	.
aj	3	113	0	18	73	0.820268	1	2	73	-1	.	.	1	73	.
aj	3	114	0	12	70	1.26041	2	2	70	-1	.	.	1	70	.
aj	3	115	1	21	104	1.28007	2	3	102	1	.	104	-1	.	.
aj	3	116	0	36	90	1.29015	2	2	90	-1	.	.	1	90	.
aj	3	117	1	25	132	2.31073	1	8	141.857	1	132	.	-1	.	.
aj	3	118	1	27	132	1.03031	1	3	95.8571	1	132	.	-1	.	.
aj	3	119	0	34	100	1.66078	1	2	100	-1	.	.	1	100	.
aj	3	120	1	28	99	0.960261	3	2	105	1	99	.	-1	.	.
aj	4	121	0	12	80	1.95973	3	7	80
aj	4	122	1	28	103	1.32065	3	4	105	1	103	.	-1	.	.
aj	4	123	1	23	109	0.960351	2	6	88.4286	1	109	.	-1	.	.
aj	4	124	0	31	102	0.910366	3	7	102	-1	.	.	1	102	.
aj	4	125	1	26	69	1.40048	3	5	68.1429	1	69	.	-1	.	.
aj	4	126	0	13	140	1.53042	1	5	140	-1	.	.	1	.	140
aj	4	127	0	34	76	1.47051	1	8	76	-1	.	.	1	76	.
aj	4	128	1	22	83	1.07026	3	5	102.714	1	83	.	-1	.	.
aj	4	129	1	6	84	1.40044	3	8	73.8571	1	84	.	-1	.	.
aj	4	130	0	39	74	0.810273	1	6	74	-1	.	.	1	74	.
aj	4	131	0	32	52	0.620538	2	4	52	-1	.	.	1	52	.
aj	4	132	0	37	30	0.779956	3	7	30	-1	.	.	1	.	30
aj	4	133	1	7	85	0.750208	3	1	85.8571	1	.	85	-1	.	.
aj	4	134	1	30	103	1.55055	3	6	108.571	1	103	.	-1	.	.
aj	4	135	0	33	104	1.00033	2	6	104	-1	.	.	1	104	.
aj	4	136	0	11	122	1.44027	2	8	122	-1	.	.	1	122	.
aj	4	137	0	16	154	2.01062	2	4	154	-1	.	.	1	154	.
aj	4	138	1	9	67	1.47044	1	7	66.2857	1	67	.	-1	.	.
aj	4	139	0	40	53	1.45023	2	6	53	-1	.	.	1	.	53
aj	4	140	0	20	101	1.86058	3	3	101	-1	.	.	1	.	101
aj	4	141	1	21	104	1.12027	3	3	102	1	104	.	-1	.	.
aj	4	142	0	38	40	1.80033	3	7	40	-1	.	.	1	40	.
aj	4	143	1	27	106	1.59027	1	2	95.8571	1	.	106	-1	.	.
aj	4	144	1	25	130	1.13032	1	2	141.857	1	130	.	-1	.	.
aj	4	145	1	1	45	0.899944	2	8	71.8571	1	45	.	-1	.	.
aj	4	146	0	18	42	0.909974	3	1	42	-1	.	.	1	42	.
aj	4	147	1	8	146	0.770325	1	2	124	1	.	146	-1	.	.
aj	4	148	0	19	78	1.21038	2	1	78	-1	.	.	1	78	.
aj	4	149	1	4	118	0.840045	2	3	107.286	1	118	.	-1	.	.
aj	4	150	1	5	87	0.710185	3	7	89.1429	1	87	.	-1	.	.
aj	4	151	1	29	59	0.770475	3	8	76.2857	1	59	.	-1	.	.
aj	4	152	1	24	114	1.60041	2	1	105.714	1	114	.	-1	.	.
aj	4	153	1	3	152	0.859977	1	7	149.429	1	152	.	-1	.	.
aj	4	154	0	36	133	1.26042	2	2	133	-1	.	.	1	133	.
aj	4	155	0	35	73	0.720201	1	6	73	-1	.	.	1	73	.
aj	4	156	1	10	59	1.22032	2	3	71.8571	1	59	.	-1	.	.
aj	4	157	0	15	76	0.930236	2	5	76	-1	.	.	1	76	.
aj	4	158	0	17	93	1.18031	2	4	93	-1	.	.	1	93	.
aj	4	159	1	2	94	1.26039	1	4	88	1	94	.	-1	.	.
aj	4	160	0	14	117	0.730559	2	8	117	-1	.	.	1	117	.
aj	5	161	1	28	106	1.98929	2	1	105
aj	5	162	0	15	56	1.42071	3	6	56	-1	.	.	1	56	.
aj	5	163	0	13	85	1.53017	2	7	85	-1	.	.	1	.	85
aj	5	164	0	40	70	1.73048	2	8	70	-1	.	.	1	70	.
aj	5	165	1	30	95	1.04001	2	4	108.571	1	.	95	-1	.	.
aj	5	166	0	31	15	0.530261	3	6	15	-1	.	.	1	15	.
aj	5	167	1	2	92	1.88061	2	4	88	1	.	92	-1	.	.
aj	5	168	0	35	110	0.770331	1	8	110	-1	.	.	1	110	.
aj	5	169	0	33	101	1.10063	1	8	101	-1	.	.	1	101	.
aj	5	170	1	27	113	0.920671	1	8	95.8571	1	113	.	-1	.	.
aj	5	171	0	36	119	1.06	3	2	119	-1	.	.	1	119	.
aj	5	172	0	17	85	0.880323	3	3	85	-1	.	.	1	85	.
aj	5	173	1	24	103	0.770576	1	2	105.714	1	103	.	-1	.	.
aj	5	174	1	9	74	1.05004	2	6	66.2857	1	74	.	-1	.	.
aj	5	175	1	5	87	0.800481	3	6	89.1429	1	.	87	-1	.	.
aj	5	176	1	10	74	0.680287	2	6	71.8571	1	74	.	-1	.	.
aj	5	177	0	32	40	0.700245	2	3	40	-1	.	.	1	40	.
aj	5	178	1	22	119	0.610602	2	1	102.714	1	.	119	-1	.	.
aj	5	179	1	8	151	2.25076	1	2	124	1	151	.	-1	.	.
aj	5	180	1	7	50	0.609959	2	3	85.8571	1	50	.	-1	.	.
aj	5	181	0	38	59	1.31015	2	1	59	-1	.	.	1	59	.
aj	5	182	1	29	76	0.850584	3	3	76.2857	1	.	76	-1	.	.
aj	5	183	1	25	163	0.72051	1	8	141.857	1	163	.	-1	.	.
aj	5	184	0	14	70	1.08059	2	2	70	-1	.	.	1	70	.
aj	5	185	0	18	88	0.710454	2	6	88	-1	.	.	1	.	88
aj	5	186	0	16	99	0.910327	1	1	99	-1	.	.	1	99	.
aj	5	187	1	26	74	0.960578	2	5	68.1429	1	74	.	-1	.	.
aj	5	188	0	39	67	1.01028	1	8	67	-1	.	.	1	.	67
aj	5	189	1	6	94	1.14066	2	2	73.8571	1	.	94	-1	.	.
aj	5	190	1	1	70	1.32046	3	5	71.8571	1	70	.	-1	.	.
aj	5	191	1	23	94	1.28073	2	5	88.4286	1	94	.	-1	.	.
aj	5	192	1	21	101	1.24069	3	1	102	1	101	.	-1	.	.
aj	5	193	1	4	37	1.88034	1	5	107.286	1	37	.	-1	.	.
aj	5	194	0	11	81	1.54046	2	4	81	-1	.	.	1	81	.
aj	5	195	0	37	78	1.53056	1	2	78	-1	.	.	1	78	.
aj	5	196	1	3	157	1.8505	2	5	149.429	1	157	.	-1	.	.
aj	5	197	0	19	75	1.56026	3	5	75	-1	.	.	1	75	.
aj	5	198	0	34	67	1.70033	1	2	67	-1	.	.	1	67	.
aj	5	199	0	12	40	1.25033	2	8	40	-1	.	.	1	.	40
aj	5	200	0	20	133	1.3502	1	2	133	-1	.	.	1	.	133
aj	6	201	0	19	59	1.61947	2	2	59
aj	6	202	0	38	76	1.03031	2	6	76	-1	.	.	1	.	76
aj	6	203	1	24	104	1.37051	2	7	105.714	1	104	.	-1	.	.
aj	6	204	0	12	118	0.799963	1	8	118	-1	.	.	1	118	.
aj	6	205	0	37	66	1.33042	3	4	66	-1	.	.	1	66	.
aj	6	206	0	16	118	0.770341	2	1	118	-1	.	.	1	.	118
aj	6	207	0	34	104	0.690215	3	5	104	-1	.	.	1	104	.
aj	6	208	1	26	81	1.30007	1	1	68.1429	1	81	.	-1	.	.
aj	6	209	0	14	56	0.770035	2	5	56	-1	.	.	1	.	56
aj	6	210	0	20	91	1.03	2	7	91	-1	.	.	1	.	91
aj	6	211	0	13	82	0.880347	1	1	82	-1	.	.	1	82	.
aj	6	212	1	4	110	1.69079	2	7	107.286	1	110	.	-1	.	.
aj	6	213	0	11	52	1.01033	3	4	52	-1	.	.	1	52	.
aj	6	214	1	9	75	0.779906	3	2	66.2857	1	.	75	-1	.	.
aj	6	215	1	8	125	1.43015	3	5	124	1	.	125	-1	.	.
aj	6	216	0	36	104	1.46076	1	1	104	-1	.	.	1	104	.
aj	6	217	1	1	60	1.06037	2	3	71.8571	1	60	.	-1	.	.
aj	6	218	1	6	84	1.51081	3	6	73.8571	1	84	.	-1	.	.
aj	6	219	1	29	76	1.24011	1	6	76.2857	1	76	.	-1	.	.
aj	6	220	1	5	101	0.940612	1	6	89.1429	1	101	.	-1	.	.
aj	6	221	0	35	71	0.440428	1	5	71	-1	.	.	1	71	.
aj	6	222	0	15	127	1.50014	3	5	127	-1	.	.	1	.	.
aj	6	223	0	31	109	0.620166	3	4	109	-1	.	.	1	109	.
aj	6	224	1	22	144	0.920643	1	8	102.714	1	144	.	-1	.	.
aj	6	225	1	3	145	0.990289	3	4	149.429	1	145	.	-1	.	.
aj	6	226	1	25	142	1.52042	1	6	141.857	1	142	.	-1	.	.
aj	6	227	1	21	118	0.840225	1	5	102	1	118	.	-1	.	.
aj	6	228	0	32	62	0.860397	2	4	62	-1	.	.	1	62	.
aj	6	229	1	23	113	0.549947	3	2	88.4286	1	.	113	-1	.	.
aj	6	230	1	7	77	0.650227	2	8	85.8571	1	77	.	-1	.	.
aj	6	231	1	30	86	0.529966	2	5	108.571	1	86	.	-1	.	.
aj	6	232	0	40	88	1.37046	1	2	88	-1	.	.	1	88	.
aj	6	233	1	10	60	1.19038	1	7	71.8571	1	60	.	-1	.	.
aj	6	234	0	17	83	1.34015	2	2	83	-1	.	.	1	83	.
aj	6	235	1	28	111	1.72049	1	5	105	1	111	.	-1	.	.
aj	6	236	0	33	38	0.97025	2	4	38	-1	.	.	1	38	.
aj	6	237	0	18	152	0.670178	2	8	152	-1	.	.	1	.	152
aj	6	238	1	2	90	1.32073	1	8	88	1	90	.	-1	.	.
aj	6	239	1	27	55	1.06033	2	5	95.8571	1	55	.	-1	.	.
aj	6	240	0	39	50	0.440425	1	5	50	-1	.	.	1	50	.
aj	7	241	0	12	19	1.14915	2	7	19
aj	7	242	0	32	25	1.10027	2	6	25	-1	.	.	1	.	25
aj	7	243	0	36	73	1.13064	2	6	73	-1	.	.	1	.	73
aj	7	244	1	26	85	0.530162	1	1	68.1429	1	85	.	-1	.	.
aj	7	245	1	9	53	0.560491	2	1	66.2857	1	.	53	-1	.	.
aj	7	246	1	22	113	1.10052	2	8	102.714	1	.	113	-1	.	.
aj	7	247	1	29	88	1.25075	2	5	76.2857	1	88	.	-1	.	.
aj	7	248	1	2	91	1.07023	2	1	88	1	91	.	-1	.	.
aj	7	249	1	3	144	1.59019	3	1	149.429	1	144	.	-1	.	.
aj	7	250	0	13	67	1.27014	2	4	67	-1	.	.	1	67	.
aj	7	251	0	35	129	0.0903424	3	1	129	-1	.	.	1	.	129
aj	7	252	1	23	53	0.803442	3	5	88.4286	1	53	.	-1	.	.
aj	7	253	1	4	104	1.35066	3	6	107.286	1	104	.	-1	.	.
aj	7	254	0	14	113	0.830505	1	6	113	-1	.	.	1	113	.
aj	7	255	1	27	84	1.55068	1	5	95.8571	1	84	.	-1	.	.
aj	7	256	0	15	62	1.17042	1	4	62	-1	.	.	1	62	.
aj	7	257	0	31	145	1.08042	3	2	145	-1	.	.	1	.	145
aj	7	258	0	19	14	1.68047	2	8	14	-1	.	.	1	14	.
aj	7	259	1	10	49	1.20038	1	8	71.8571	1	.	49	-1	.	.
aj	7	260	0	11	37	1.23033	2	2	37	-1	.	.	1	37	.
aj	7	261	1	7	74	0.640518	2	4	85.8571	1	.	74	-1	.	.
aj	7	262	0	16	64	1.25002	1	3	64	-1	.	.	1	64	.
aj	7	263	0	18	77	1.37074	3	6	77	-1	.	.	1	.	77
aj	7	264	1	24	112	1.30009	2	6	105.714	1	112	.	-1	.	.
aj	7	265	1	5	57	0.620204	2	6	89.1429	1	57	.	-1	.	.
aj	7	266	0	38	53	1.03041	3	8	53	-1	.	.	1	53	.
aj	7	267	1	6	73	0.880331	2	7	73.8571	1	.	73	-1	.	.
aj	7	268	0	39	65	1.15044	3	2	65	-1	.	.	1	65	.
aj	7	269	1	21	115	1.14031	1	8	102	1	.	115	-1	.	.
aj	7	270	1	30	111	1.0004	3	2	108.571	1	111	.	-1	.	.
aj	7	271	1	25	152	1.4404	1	3	141.857	1	152	.	-1	.	.
aj	7	272	1	28	139	1.01024	3	4	105	1	139	.	-1	.	.
aj	7	273	0	37	42	1.06063	1	6	42	-1	.	.	1	42	.
aj	7	274	0	33	24	1.27032	2	7	24	-1	.	.	1	.	24
aj	7	275	0	40	64	1.17018	2	1	64	-1	.	.	1	.	64
aj	7	276	1	1	54	0.710222	3	7	71.8571	1	.	54	-1	.	.
aj	7	277	0	34	54	0.660153	3	8	54	-1	.	.	1	54	.
aj	7	278	0	20	118	0.380124	3	1	118	-1	.	.	1	.	118
aj	7	279	1	8	67	0.870314	1	2	124	1	67	.	-1	.	.
aj	7	280	0	17	110	1.23033	2	8	110	-1	.	.	1	110	.
al	1	1	1	21	86	8.04095	1	7	54.5
al	1	2	1	8	97	2.59084	3	4	110.167	1	.	97	-1	.	.
al	1	3	1	23	90	1.56081	2	8	56.7778	1	90	.	-1	.	.
al	1	4	1	10	43	3.83138	2	2	54.7222	1	.	43	-1	.	.
al	1	5	0	12	102	2.02031	3	3	102	-1	.	.	1	.	102
al	1	6	0	37	103	2.50076	1	5	103	-1	.	.	1	103	.
al	1	7	1	1	80	2.1706	3	5	77.3333	1	80	.	-1	.	.
al	1	8	0	34	123	1.67045	3	3	123	-1	.	.	1	123	.
al	1	9	1	6	71	1.48057	2	3	105.944	1	71	.	-1	.	.
al	1	10	0	35	121	1.95058	2	6	121	-1	.	.	1	121	.
al	1	11	0	38	93	1.12026	3	8	93	-1	.	.	1	93	.
al	1	12	1	30	102	1.27064	3	1	60.0556	1	102	.	-1	.	.
al	1	13	0	18	64	0.960554	1	5	64	-1	.	.	1	.	64
al	1	14	0	40	74	1.73016	2	7	74	-1	.	.	1	.	74
al	1	15	0	39	66	1.75054	3	4	66	-1	.	.	1	66	.
al	1	16	0	16	49	1.47039	3	7	49	-1	.	.	1	.	49
al	1	17	0	17	83	2.20064	1	6	83	-1	.	.	1	.	83
al	1	18	1	7	133	1.57055	1	8	134	1	133	.	-1	.	.
al	1	19	1	5	126	0.520586	2	5	141.278	1	126	.	-1	.	.
al	1	20	1	3	115	0.960094	2	4	133.556	1	115	.	-1	.	.
al	1	21	1	22	122	1.8506	1	5	136.444	1	122	.	-1	.	.
al	1	22	1	29	21	1.79078	1	6	36.3333	1	21	.	-1	.	.
al	1	23	0	15	91	1.94055	2	2	91	-1	.	.	1	.	91
al	1	24	0	19	113	1.8403	2	3	113	-1	.	.	1	113	.
al	1	25	1	25	87	1.32068	1	6	71.6667	1	87	.	-1	.	.
al	1	26	0	11	99	1.69022	2	5	99	-1	.	.	1	99	.
al	1	27	1	24	55	0.750276	3	5	43	1	55	.	-1	.	.
al	1	28	1	27	44	1.07037	3	2	48.3333	1	.	44	-1	.	.
al	1	29	0	36	84	2.14071	1	5	84	-1	.	.	1	.	84
al	1	30	0	31	64	0.680469	3	4	64	-1	.	.	1	64	.
al	1	31	0	33	117	0.770026	3	8	117	-1	.	.	1	.	117
al	1	32	0	32	94	2.41071	3	1	94	-1	.	.	1	94	.
al	1	33	1	9	77	1.38061	3	2	100.111	1	77	.	-1	.	.
al	1	34	0	13	39	2.08062	3	4	39	-1	.	.	1	39	.
al	1	35	1	4	147	2.07063	2	5	140.833	1	.	147	-1	.	.
al	1	36	1	26	91	1.16069	2	2	45.4444	1	91	.	-1	.	.
al	1	37	1	2	58	0.890047	3	4	74.6111	1	.	58	-1	.	.
al	1	38	0	14	76	1.43046	2	2	76	-1	.	.	1	76	.
al	1	39	1	28	135	2.10041	1	8	133.444	1	135	.	-1	.	.
al	1	40	0	20	95	2.3704	1	3	95	-1	.	.	1	95	.
al	2	41	1	21	96	1.27928	1	1	54.5
al	2	42	1	23	78	0.940268	3	2	56.7778	1	.	78	-1	.	.
al	2	43	0	12	81	2.62081	3	1	81	-1	.	.	1	.	81
al	2	44	0	11	111	1.06056	1	4	111	-1	.	.	1	111	.
al	2	45	0	16	120	1.87025	1	8	120	-1	.	.	1	120	.
al	2	46	0	17	92	1.05071	3	4	92	-1	.	.	1	92	.
al	2	47	1	24	50	1.51053	1	5	43	1	50	.	-1	.	.
al	2	48	0	35	37	2.97064	2	5	37	-1	.	.	1	.	37
al	2	49	1	6	117	2.26063	2	7	105.944	1	.	117	-1	.	.
al	2	50	1	9	59	2.04031	2	6	100.111	1	59	.	-1	.	.
al	2	51	0	31	58	1.75082	2	3	58	-1	.	.	1	58	.
al	2	52	1	3	135	1.55012	2	8	133.556	1	.	135	-1	.	.
al	2	53	0	40	54	1.12033	1	2	54	-1	.	.	1	54	.
al	2	54	1	5	138	1.45057	3	2	141.278	1	.	138	-1	.	.
al	2	55	1	2	63	2.63098	1	4	74.6111	1	63	.	-1	.	.
al	2	56	0	14	155	1.91085	2	6	155	-1	.	.	1	155	.
al	2	57	1	10	41	1.64042	1	8	54.7222	1	41	.	-1	.	.
al	2	58	0	34	137	1.38035	2	1	137	-1	.	.	1	.	137
al	2	59	0	36	88	1.1704	2	4	88	-1	.	.	1	88	.
al	2	60	0	38	58	1.77049	3	2	58	-1	.	.	1	58	.
al	2	61	0	19	102	1.78051	2	7	102	-1	.	.	1	.	102
al	2	62	1	30	41	1.35067	1	7	60.0556	1	41	.	-1	.	.
al	2	63	1	27	33	2.3807	3	8	48.3333	1	.	33	-1	.	.
al	2	64	1	1	36	1.54074	3	1	77.3333	1	.	36	-1	.	.
al	2	65	0	39	167	2.41048	2	4	167	-1	.	.	1	167	.
al	2	66	1	4	157	1.86023	2	7	140.833	1	157	.	-1	.	.
al	2	67	0	13	130	1.50042	3	4	130	-1	.	.	1	130	.
al	2	68	1	29	21	2.2209	1	8	36.3333	1	21	.	-1	.	.
al	2	69	0	20	51	2.02096	1	8	51	-1	.	.	1	.	51
al	2	70	0	18	89	1.00037	1	4	89	-1	.	.	1	.	89
al	2	71	1	26	29	1.25036	1	5	45.4444	1	29	.	-1	.	.
al	2	72	1	25	59	1.60077	1	1	71.6667	1	.	59	-1	.	.
al	2	73	0	15	32	1.72074	2	7	32	-1	.	.	1	32	.
al	2	74	0	32	124	1.50016	1	5	124	-1	.	.	1	.	124
al	2	75	1	8	83	1.25039	2	2	110.167	1	83	.	-1	.	.
al	2	76	0	37	49	1.40042	3	5	49	-1	.	.	1	49	.
al	2	77	1	28	135	1.67049	3	1	133.444	1	.	135	-1	.	.
al	2	78	1	7	157	1.51045	1	2	134	1	157	.	-1	.	.
al	2	79	1	22	139	1.14032	2	2	136.444	1	139	.	-1	.	.
al	2	80	0	33	66	0.970262	1	3	66	-1	.	.	1	66	.
al	3	81	0	33	77	1.30932	1	5	77
al	3	82	1	26	41	0.890519	1	2	45.4444	1	41	.	-1	.	.
al	3	83	0	37	84	1.36037	3	4	84	-1	.	.	1	.	84
al	3	84	0	15	144	1.73057	1	2	144	-1	.	.	1	144	.
al	3	85	1	6	119	1.30043	3	8	105.944	1	119	.	-1	.	.
al	3	86	0	16	67	1.49042	3	1	67	-1	.	.	1	67	.
al	3	87	1	25	73	1.08062	2	8	71.6667	1	.	73	-1	.	.
al	3	88	1	27	40	1.56048	1	8	48.3333	1	40	.	-1	.	.
al	3	89	1	1	98	0.800248	1	2	77.3333	1	.	98	-1	.	.
al	3	90	0	36	52	1.24038	3	8	52	-1	.	.	1	52	.
al	3	91	1	23	31	1.86034	3	8	56.7778	1	.	31	-1	.	.
al	3	92	1	24	25	1.07038	2	6	43	1	.	25	-1	.	.
al	3	93	0	39	36	1.49044	1	5	36	-1	.	.	1	.	36
al	3	94	0	11	76	1.29036	2	3	76	-1	.	.	1	.	76
al	3	95	0	14	80	1.02006	3	5	80	-1	.	.	1	80	.
al	3	96	1	7	145	1.26039	3	7	134	1	145	.	-1	.	.
al	3	97	0	19	117	0.880318	1	8	117	-1	.	.	1	117	.
al	3	98	1	2	82	1.69084	3	3	74.6111	1	82	.	-1	.	.
al	3	99	1	5	154	1.63024	1	4	141.278	1	154	.	-1	.	.
al	3	100	1	8	149	1.38015	2	6	110.167	1	149	.	-1	.	.
al	3	101	1	9	76	1.08064	3	2	100.111	1	76	.	-1	.	.
al	3	102	0	34	77	1.06036	3	5	77	-1	.	.	1	77	.
al	3	103	1	3	120	1.15037	1	3	133.556	1	120	.	-1	.	.
al	3	104	0	38	80	1.03002	1	5	80	-1	.	.	1	80	.
al	3	105	0	40	53	1.20069	3	6	53	-1	.	.	1	53	.
al	3	106	1	29	38	1.54076	1	6	36.3333	1	.	38	-1	.	.
al	3	107	1	22	129	1.55046	3	3	136.444	1	.	129	-1	.	.
al	3	108	0	35	56	1.65025	3	8	56	-1	.	.	1	56	.
al	3	109	1	10	37	0.950307	3	6	54.7222	1	.	37	-1	.	.
al	3	110	0	12	106	1.50045	1	4	106	-1	.	.	1	.	106
al	3	111	1	30	68	0.99007	3	6	60.0556	1	68	.	-1	.	.
al	3	112	0	17	60	1.3302	1	1	60	-1	.	.	1	.	60
al	3	113	0	32	24	0.909944	3	5	24	-1	.	.	1	.	24
al	3	114	1	28	146	0.880311	1	5	133.444	1	.	146	-1	.	.
al	3	115	0	20	140	1.2901	1	6	140	-1	.	.	1	140	.
al	3	116	1	21	18	1.18039	3	6	54.5	1	18	.	-1	.	.
al	3	117	0	31	141	0.890006	3	5	141	-1	.	.	1	.	141
al	3	118	0	13	102	0.960258	3	4	102	-1	.	.	1	102	.
al	3	119	0	18	91	1.05031	3	4	91	-1	.	.	1	91	.
al	3	120	1	4	161	1.87052	1	8	140.833	1	161	.	-1	.	.
al	4	121	0	38	60	1.20952	1	3	60
al	4	122	0	13	51	0.780445	2	3	51	-1	.	.	1	.	51
al	4	123	1	3	144	0.800377	2	5	133.556	1	.	144	-1	.	.
al	4	124	1	9	79	1.00032	3	8	100.111	1	79	.	-1	.	.
al	4	125	1	24	33	1.24039	3	8	43	1	33	.	-1	.	.
al	4	126	0	14	26	1.07036	1	5	26	-1	.	.	1	.	26
al	4	127	1	7	144	1.10065	2	6	134	1	.	144	-1	.	.
al	4	128	1	4	147	1.53024	1	2	140.833	1	147	.	-1	.	.
al	4	129	1	22	146	1.41017	1	3	136.444	1	146	.	-1	.	.
al	4	130	1	1	82	0.850522	1	3	77.3333	1	82	.	-1	.	.
al	4	131	0	16	98	1.19032	2	7	98	-1	.	.	1	98	.
al	4	132	0	11	63	0.700249	2	4	63	-1	.	.	1	63	.
al	4	133	0	19	103	1.05035	2	3	103	-1	.	.	1	.	103
al	4	134	1	21	52	0.920282	2	5	54.5	1	52	.	-1	.	.
al	4	135	0	15	61	1.48023	1	4	61	-1	.	.	1	.	61
al	4	136	1	5	154	1.24042	3	2	141.278	1	.	154	-1	.	.
al	4	137	0	31	76	1.32041	2	1	76	-1	.	.	1	76	.
al	4	138	0	36	35	0.699936	3	3	35	-1	.	.	1	35	.
al	4	139	0	39	27	1.68025	2	7	27	-1	.	.	1	.	27
al	4	140	0	32	39	1.21069	3	1	39	-1	.	.	1	.	39
al	4	141	1	6	77	1.09002	2	4	105.944	1	.	77	-1	.	.
al	4	142	1	8	125	0.940643	2	2	110.167	1	125	.	-1	.	.
al	4	143	1	23	64	1.09069	1	6	56.7778	1	64	.	-1	.	.
al	4	144	0	12	44	1.28014	1	5	44	-1	.	.	1	.	44
al	4	145	1	30	39	0.710252	1	4	60.0556	1	.	39	-1	.	.
al	4	146	0	40	87	1.14069	1	5	87	-1	.	.	1	.	87
al	4	147	0	33	32	0.799965	1	3	32	-1	.	.	1	32	.
al	4	148	1	28	137	0.690041	3	8	133.444	1	.	137	-1	.	.
al	4	149	1	29	50	1.02997	3	7	36.3333	1	50	.	-1	.	.
al	4	150	1	27	43	1.52037	1	7	48.3333	1	.	43	-1	.	.
al	4	151	0	17	85	1.09026	1	4	85	-1	.	.	1	.	85
al	4	152	0	20	80	0.729912	1	1	80	-1	.	.	1	80	.
al	4	153	1	25	59	0.790287	1	6	71.6667	1	59	.	-1	.	.
al	4	154	0	34	54	0.950039	3	2	54	-1	.	.	1	54	.
al	4	155	1	10	52	0.970542	1	8	54.7222	1	.	52	-1	.	.
al	4	156	1	26	33	0.920641	2	8	45.4444	1	.	33	-1	.	.
al	4	157	1	2	92	1.31074	3	8	74.6111	1	.	92	-1	.	.
al	4	158	0	35	40	0.84053	2	8	40	-1	.	.	1	40	.
al	4	159	0	37	29	0.900585	3	3	29	-1	.	.	1	.	29
al	4	160	0	18	56	0.690449	1	2	56	-1	.	.	1	.	56
al	5	161	0	13	96	1.15901	2	6	96
al	5	162	0	34	121	0.890398	2	3	121	-1	.	.	1	121	.
al	5	163	1	8	146	0.699978	1	6	110.167	1	146	.	-1	.	.
al	5	164	0	32	76	0.820294	2	8	76	-1	.	.	1	76	.
al	5	165	0	31	67	0.650245	3	7	67	-1	.	.	1	67	.
al	5	166	0	33	52	1.12037	2	7	52	-1	.	.	1	.	52
al	5	167	0	37	91	1.33068	1	2	91	-1	.	.	1	.	91
al	5	168	1	1	69	0.990334	3	4	77.3333	1	69	.	-1	.	.
al	5	169	1	7	153	0.700261	3	3	134	1	153	.	-1	.	.
al	5	170	0	38	30	0.680264	2	8	30	-1	.	.	1	30	.
al	5	171	0	15	83	0.530249	2	5	83	-1	.	.	1	.	83
al	5	172	1	29	38	1.47024	2	1	36.3333	1	38	.	-1	.	.
al	5	173	0	40	33	1.22044	3	3	33	-1	.	.	1	.	33
al	5	174	0	36	84	1.25017	3	8	84	-1	.	.	1	.	84
al	5	175	0	12	47	0.620323	1	5	47	-1	.	.	1	47	.
al	5	176	0	18	41	1.09066	1	4	41	-1	.	.	1	.	41
al	5	177	1	27	58	1.19038	2	7	48.3333	1	.	58	-1	.	.
al	5	178	1	23	32	1.20011	2	5	56.7778	1	.	32	-1	.	.
al	5	179	1	10	57	1.17041	2	3	54.7222	1	.	57	-1	.	.
al	5	180	1	6	131	0.870281	2	8	105.944	1	.	131	-1	.	.
al	5	181	1	22	141	1.5605	3	1	136.444	1	141	.	-1	.	.
al	5	182	0	17	103	0.669992	3	6	103	-1	.	.	1	103	.
al	5	183	0	20	73	1.49044	1	2	73	-1	.	.	1	73	.
al	5	184	1	21	49	0.87019	2	1	54.5	1	49	.	-1	.	.
al	5	185	0	14	58	1.21006	1	8	58	-1	.	.	1	.	58
al	5	186	0	39	32	0.859989	2	3	32	-1	.	.	1	.	32
al	5	187	1	3	135	0.940311	1	4	133.556	1	.	135	-1	.	.
al	5	188	1	24	38	0.679874	1	7	43	1	38	.	-1	.	.
al	5	189	1	5	159	0.870229	3	6	141.278	1	.	159	-1	.	.
al	5	190	0	35	45	1.21033	1	3	45	-1	.	.	1	45	.
al	5	191	1	25	34	1.25048	2	8	71.6667	1	.	34	-1	.	.
al	5	192	0	11	91	0.880534	1	1	91	-1	.	.	1	91	.
al	5	193	1	30	46	0.670249	1	1	60.0556	1	46	.	-1	.	.
al	5	194	0	16	173	1.03058	1	5	173	-1	.	.	1	.	173
al	5	195	1	4	154	1.42042	1	8	140.833	1	154	.	-1	.	.
al	5	196	0	19	111	0.950121	1	1	111	-1	.	.	1	111	.
al	5	197	1	2	125	0.600181	1	2	74.6111	1	125	.	-1	.	.
al	5	198	1	26	32	0.670192	3	6	45.4444	1	32	.	-1	.	.
al	5	199	1	9	93	1.21034	1	4	100.111	1	.	93	-1	.	.
al	5	200	1	28	150	0.810284	1	5	133.444	1	150	.	-1	.	.
al	6	201	0	17	64	1.10923	2	1	64
al	6	202	1	8	98	1.13036	1	3	110.167	1	.	98	-1	.	.
al	6	203	0	16	86	1.02032	1	2	86	-1	.	.	1	86	.
al	6	204	1	4	137	1.21013	3	3	140.833	1	137	.	-1	.	.
al	6	205	1	24	38	0.72056	1	2	43	1	38	.	-1	.	.
al	6	206	1	6	129	0.850015	2	2	105.944	1	.	129	-1	.	.
al	6	207	1	21	45	1.1704	1	1	54.5	1	45	.	-1	.	.
al	6	208	0	36	122	1.1501	1	8	122	-1	.	.	1	.	122
al	6	209	0	18	112	0.839954	1	6	112	-1	.	.	1	112	.
al	6	210	0	11	97	0.980542	2	1	97	-1	.	.	1	97	.
al	6	211	0	32	34	0.830017	2	3	34	-1	.	.	1	34	.
al	6	212	0	20	31	1.22068	3	8	31	-1	.	.	1	.	31
al	6	213	1	3	131	1.02062	2	5	133.556	1	.	131	-1	.	.
al	6	214	1	1	111	0.589943	2	1	77.3333	1	111	.	-1	.	.
al	6	215	0	40	22	0.729937	3	5	22	-1	.	.	1	22	.
al	6	216	0	15	155	1.12016	2	7	155	-1	.	.	1	.	155
al	6	217	1	29	25	0.700171	3	3	36.3333	1	25	.	-1	.	.
al	6	218	0	37	55	1.73025	1	8	55	-1	.	.	1	.	55
al	6	219	0	19	45	1.40037	2	3	45	-1	.	.	1	.	45
al	6	220	0	35	70	0.960112	2	8	70	-1	.	.	1	.	70
al	6	221	0	39	149	1.46043	1	1	149	-1	.	.	1	.	149
al	6	222	1	7	154	1.1103	3	5	134	1	154	.	-1	.	.
al	6	223	1	23	34	0.840312	3	8	56.7778	1	34	.	-1	.	.
al	6	224	1	25	69	1.38048	1	7	71.6667	1	.	69	-1	.	.
al	6	225	1	28	151	0.680151	3	6	133.444	1	151	.	-1	.	.
al	6	226	1	26	35	1.47048	3	1	45.4444	1	35	.	-1	.	.
al	6	227	1	10	41	1.03062	2	2	54.7222	1	.	41	-1	.	.
al	6	228	1	27	42	0.700187	3	2	48.3333	1	.	42	-1	.	.
al	6	229	1	30	35	1.5702	1	8	60.0556	1	.	35	-1	.	.
al	6	230	0	38	86	0.680472	1	2	86	-1	.	.	1	.	86
al	6	231	0	14	35	0.910351	3	5	35	-1	.	.	1	35	.
al	6	232	0	33	56	0.53012	2	5	56	-1	.	.	1	.	56
al	6	233	0	12	99	0.98068	1	7	99	-1	.	.	1	.	99
al	6	234	1	5	154	1.10031	2	6	141.278	1	154	.	-1	.	.
al	6	235	1	2	90	1.0504	2	2	74.6111	1	90	.	-1	.	.
al	6	236	0	34	42	0.80034	3	6	42	-1	.	.	1	42	.
al	6	237	1	9	131	0.650495	2	5	100.111	1	.	131	-1	.	.
al	6	238	0	13	80	0.670366	3	6	80	-1	.	.	1	80	.
al	6	239	0	31	41	1.0003	2	4	41	-1	.	.	1	41	.
al	6	240	1	22	136	1.20005	1	4	136.444	1	.	136	-1	.	.
al	7	241	1	28	143	1.52934	3	7	133.444
al	7	242	1	5	139	1.10038	2	6	141.278	1	139	.	-1	.	.
al	7	243	1	22	168	1.8806	3	2	136.444	1	168	.	-1	.	.
al	7	244	0	16	133	0.940314	1	4	133	-1	.	.	1	133	.
al	7	245	0	36	36	1.65055	1	3	36	-1	.	.	1	36	.
al	7	246	1	23	40	1.46045	3	4	56.7778	1	.	40	-1	.	.
al	7	247	1	3	152	1.16046	2	8	133.556	1	.	152	-1	.	.
al	7	248	1	30	85	0.830179	2	7	60.0556	1	85	.	-1	.	.
al	7	249	0	12	42	1.46027	1	6	42	-1	.	.	1	.	42
al	7	250	1	2	52	0.870307	3	6	74.6111	1	.	52	-1	.	.
al	7	251	1	1	51	1.49029	2	4	77.3333	1	51	.	-1	.	.
al	7	252	1	9	102	0.749959	1	5	100.111	1	102	.	-1	.	.
al	7	253	0	39	63	0.810317	3	1	63	-1	.	.	1	63	.
al	7	254	1	26	54	0.880274	2	7	45.4444	1	.	54	-1	.	.
al	7	255	0	37	63	0.77021	1	7	63	-1	.	.	1	.	63
al	7	256	0	11	26	0.810532	3	4	26	-1	.	.	1	.	26
al	7	257	1	29	34	1.11005	1	7	36.3333	1	.	34	-1	.	.
al	7	258	0	15	115	1.20034	1	1	115	-1	.	.	1	.	115
al	7	259	0	19	76	1.30043	1	8	76	-1	.	.	1	76	.
al	7	260	0	17	71	1.04012	3	6	71	-1	.	.	1	71	.
al	7	261	0	31	34	0.960214	2	6	34	-1	.	.	1	.	.
al	7	262	1	27	44	1.19064	1	8	48.3333	1	.	44	-1	.	.
al	7	263	1	6	91	0.620113	3	8	105.944	1	.	91	-1	.	.
al	7	264	1	24	36	0.760467	2	1	43	1	36	.	-1	.	.
al	7	265	0	14	101	0.620477	3	3	101	-1	.	.	1	.	101
al	7	266	1	10	60	0.90028	1	8	54.7222	1	60	.	-1	.	.
al	7	267	0	13	102	1.06037	2	1	102	-1	.	.	1	.	102
al	7	268	1	7	123	1.13034	1	7	134	1	123	.	-1	.	.
al	7	269	1	4	143	0.880519	3	3	140.833	1	143	.	-1	.	.
al	7	270	1	8	115	1.68029	2	1	110.167	1	115	.	-1	.	.
al	7	271	1	21	36	0.75992	3	3	54.5	1	36	.	-1	.	.
al	7	272	0	35	56	0.529889	1	2	56	-1	.	.	1	.	56
al	7	273	0	18	108	1.37022	3	3	108	-1	.	.	1	.	108
al	7	274	1	25	34	1.0303	2	8	71.6667	1	34	.	-1	.	.
al	7	275	0	34	85	0.659943	2	4	85	-1	.	.	1	85	.
al	7	276	0	33	50	0.750617	2	4	50	-1	.	.	1	50	.
al	7	277	0	38	49	0.559873	1	7	49	-1	.	.	1	.	49
al	7	278	0	20	130	1.34076	3	3	130	-1	.	.	1	.	130
al	7	279	0	32	34	1.35042	1	2	34	-1	.	.	1	34	.
al	7	280	0	40	104	0.520529	3	7	104	-1	.	.	1	.	104
cc	1	1	0	38	69	18.8443	3	2	69
cc	1	2	1	6	46	2.11071	1	8	65.7143	1	.	46	-1	.	.
cc	1	3	1	26	56	1.35044	1	7	68.7143	1	.	56	-1	.	.
cc	1	4	0	17	102	1.38047	3	3	102	-1	.	.	1	.	102
cc	1	5	1	23	37	1.51047	3	2	66.5714	1	37	.	-1	.	.
cc	1	6	1	27	17	1.54011	3	2	22.8571	1	.	17	-1	.	.
cc	1	7	1	28	140	1.54046	2	7	150.286	1	.	140	-1	.	.
cc	1	8	0	16	68	1.46043	3	8	68	-1	.	.	1	68	.
cc	1	9	0	13	50	1.01021	1	6	50	-1	.	.	1	.	50
cc	1	10	1	7	110	1.38019	2	6	111.429	1	.	110	-1	.	.
cc	1	11	0	15	151	2.41066	3	6	151	-1	.	.	1	151	.
cc	1	12	0	12	97	1.20069	2	6	97	-1	.	.	1	97	.
cc	1	13	1	8	102	1.39015	2	6	114.857	1	102	.	-1	.	.
cc	1	14	1	5	118	1.6705	1	7	123.429	1	118	.	-1	.	.
cc	1	15	0	35	92	1.19048	2	3	92	-1	.	.	1	92	.
cc	1	16	0	34	35	1.54042	1	5	35	-1	.	.	1	35	.
cc	1	17	0	37	89	1.82055	1	1	89	-1	.	.	1	.	89
cc	1	18	0	39	96	0.90027	3	2	96	-1	.	.	1	96	.
cc	1	19	0	33	65	1.0303	2	8	65	-1	.	.	1	65	.
cc	1	20	1	4	136	1.6602	2	7	152.857	1	.	136	-1	.	.
cc	1	21	1	2	120	2.12059	2	5	92.7143	1	120	.	-1	.	.
cc	1	22	1	22	100	1.35043	1	8	70.1429	1	100	.	-1	.	.
cc	1	23	0	36	72	1.01024	1	8	72	-1	.	.	1	.	72
cc	1	24	0	14	63	2.05103	1	1	63	-1	.	.	1	63	.
cc	1	25	1	3	60	1.14066	2	4	106.857	1	.	60	-1	.	.
cc	1	26	1	29	2	2.27068	2	5	12.2857	1	2	.	-1	.	.
cc	1	27	1	21	121	0.820332	1	2	114	1	.	121	-1	.	.
cc	1	28	0	31	91	1.27046	2	8	91	-1	.	.	1	91	.
cc	1	29	1	25	45	0.930085	2	6	65.2857	1	45	.	-1	.	.
cc	1	30	1	24	102	1.0206	3	7	126	1	.	102	-1	.	.
cc	1	31	0	20	82	1.17041	1	4	82	-1	.	.	1	82	.
cc	1	32	0	32	73	2.50082	2	1	73	-1	.	.	1	73	.
cc	1	33	0	18	148	2.07037	2	7	148	-1	.	.	1	148	.
cc	1	34	0	19	69	1.90059	2	8	69	-1	.	.	1	69	.
cc	1	35	0	11	26	1.00028	3	1	26	-1	.	.	1	.	26
cc	1	36	1	10	52	0.800542	1	2	71.8571	1	.	52	-1	.	.
cc	1	37	0	40	56	0.590323	1	7	56	-1	.	.	1	56	.
cc	1	38	1	9	116	1.57046	3	4	82.8571	1	.	116	-1	.	.
cc	1	39	1	1	105	1.30011	1	1	92	1	105	.	-1	.	.
cc	1	40	1	30	38	2.07066	2	1	42.4286	1	38	.	-1	.	.
cc	2	41	1	7	116	1.43935	2	2	111.429
cc	2	42	1	27	37	1.38051	1	3	22.8571	1	37	.	-1	.	.
cc	2	43	1	9	66	0.780258	1	7	82.8571	1	.	66	-1	.	.
cc	2	44	1	22	50	1.77057	3	1	70.1429	1	50	.	-1	.	.
cc	2	45	1	30	47	1.08	2	2	42.4286	1	.	47	-1	.	.
cc	2	46	0	40	42	1.51011	2	5	42	-1	.	.	1	.	42
cc	2	47	1	25	40	1.5308	1	8	65.2857	1	.	40	-1	.	.
cc	2	48	0	17	142	0.790273	1	2	142	-1	.	.	1	.	142
cc	2	49	1	28	154	1.36046	1	8	150.286	1	154	.	-1	.	.
cc	2	50	0	12	57	0.890042	1	5	57	-1	.	.	1	57	.
cc	2	51	1	29	1	1.83055	1	7	12.2857	1	.	1	-1	.	.
cc	2	52	1	2	96	0.950309	3	1	92.7143	1	.	96	-1	.	.
cc	2	53	0	31	49	0.900037	1	4	49	-1	.	.	1	49	.
cc	2	54	1	23	85	1.82089	3	8	66.5714	1	.	85	-1	.	.
cc	2	55	0	37	109	1.0806	2	5	109	-1	.	.	1	.	109
cc	2	56	1	24	142	1.30041	1	2	126	1	142	.	-1	.	.
cc	2	57	0	36	54	1.68031	2	1	54	-1	.	.	1	54	.
cc	2	58	0	34	62	0.970622	1	4	62	-1	.	.	1	.	62
cc	2	59	1	3	119	0.960219	1	5	106.857	1	.	119	-1	.	.
cc	2	60	0	11	70	1.32051	3	2	70	-1	.	.	1	70	.
cc	2	61	1	10	62	0.850234	1	4	71.8571	1	.	62	-1	.	.
cc	2	62	1	21	143	0.840252	2	6	114	1	143	.	-1	.	.
cc	2	63	1	8	129	0.880203	1	4	114.857	1	129	.	-1	.	.
cc	2	64	0	33	50	1.77048	1	6	50	-1	.	.	1	50	.
cc	2	65	1	1	59	1.74049	1	8	92	1	.	59	-1	.	.
cc	2	66	0	35	44	0.720255	1	7	44	-1	.	.	1	44	.
cc	2	67	0	20	48	1.62054	3	2	48	-1	.	.	1	.	48
cc	2	68	0	13	16	0.900194	2	4	16	-1	.	.	1	.	16
cc	2	69	0	14	90	1.07066	1	8	90	-1	.	.	1	.	90
cc	2	70	0	19	150	1.64074	2	3	150	-1	.	.	1	150	.
cc	2	71	1	26	59	0.860289	3	1	68.7143	1	59	.	-1	.	.
cc	2	72	0	39	138	1.69084	3	8	138	-1	.	.	1	.	138
cc	2	73	1	5	144	1.09033	2	3	123.429	1	144	.	-1	.	.
cc	2	74	0	38	84	0.740251	2	7	84	-1	.	.	1	84	.
cc	2	75	0	16	146	0.790549	3	6	146	-1	.	.	1	146	.
cc	2	76	1	4	167	1.60028	2	4	152.857	1	167	.	-1	.	.
cc	2	77	0	15	49	0.93037	1	6	49	-1	.	.	1	49	.
cc	2	78	0	32	39	1.29029	1	7	39	-1	.	.	1	.	39
cc	2	79	0	18	88	2.01061	2	6	88	-1	.	.	1	.	88
cc	2	80	1	6	54	0.790531	2	6	65.7143	1	54	.	-1	.	.
cc	3	81	1	6	74	1.22932	2	2	65.7143
cc	3	82	0	37	141	1.62049	1	4	141	-1	.	.	1	.	141
cc	3	83	1	23	122	1.32052	2	2	66.5714	1	122	.	-1	.	.
cc	3	84	0	17	160	0.790309	2	8	160	-1	.	.	1	.	160
cc	3	85	0	40	35	0.800188	3	5	35	-1	.	.	1	35	.
cc	3	86	1	28	68	0.780212	1	3	150.286	1	.	68	-1	.	.
cc	3	87	0	18	26	1.11045	1	6	26	-1	.	.	1	26	.
cc	3	88	1	4	84	1.19041	3	3	152.857	1	.	84	-1	.	.
cc	3	89	1	25	122	0.880057	1	8	65.2857	1	122	.	-1	.	.
cc	3	90	1	29	79	1.3608	1	8	12.2857	1	.	79	-1	.	.
cc	3	91	1	8	94	0.540099	1	5	114.857	1	.	94	-1	.	.
cc	3	92	1	10	30	0.970357	3	4	71.8571	1	30	.	-1	.	.
cc	3	93	0	15	59	0.820224	1	6	59	-1	.	.	1	59	.
cc	3	94	0	11	1	1.77062	1	5	1	-1	.	.	1	.	1
cc	3	95	0	39	27	0.810539	1	3	27	-1	.	.	1	.	27
cc	3	96	1	27	35	1.22699	3	6	22.8571	1	.	35	-1	.	.
cc	3	97	0	19	87	1.72053	1	7	87	-1	.	.	1	.	87
cc	3	98	0	32	59	0.770232	2	3	59	-1	.	.	1	59	.
cc	3	99	0	12	69	0.850533	1	3	69	-1	.	.	1	.	69
cc	3	100	1	24	60	1.03061	3	1	126	1	.	60	-1	.	.
cc	3	101	1	5	89	2.03043	2	3	123.429	1	89	.	-1	.	.
cc	3	102	0	36	60	0.650561	1	6	60	-1	.	.	1	60	.
cc	3	103	1	26	108	0.95052	1	1	68.7143	1	.	108	-1	.	.
cc	3	104	0	33	61	0.880016	1	8	61	-1	.	.	1	.	61
cc	3	105	0	38	44	0.890073	1	5	44	-1	.	.	1	.	44
cc	3	106	1	30	1	1.28071	3	7	42.4286	1	.	1	-1	.	.
cc	3	107	1	3	124	1.45051	3	7	106.857	1	.	124	-1	.	.
cc	3	108	1	9	85	1.4702	3	8	82.8571	1	85	.	-1	.	.
cc	3	109	1	1	110	1.54021	1	6	92	1	110	.	-1	.	.
cc	3	110	0	20	33	0.830345	2	2	33	-1	.	.	1	33	.
cc	3	111	0	16	157	1.00028	1	2	157	-1	.	.	1	.	157
cc	3	112	1	22	49	0.960343	2	7	70.1429	1	49	.	-1	.	.
cc	3	113	1	21	1	1.61052	1	7	114	1	.	1	-1	.	.
cc	3	114	0	31	68	0.853675	3	6	68	-1	.	.	1	68	.
cc	3	115	0	34	66	0.780265	3	7	66	-1	.	.	1	.	66
cc	3	116	1	7	8	1.0907	1	4	111.429	1	.	8	-1	.	.
cc	3	117	0	13	63	0.930051	1	5	63	-1	.	.	1	63	.
cc	3	118	0	14	14	0.910359	3	2	14	-1	.	.	1	.	14
cc	3	119	1	2	85	0.790334	1	2	92.7143	1	.	85	-1	.	.
cc	3	120	0	35	48	1.02033	3	8	48	-1	.	.	1	48	.
cc	4	121	0	37	29	1.49932	1	8	29
cc	4	122	1	28	158	1.30066	1	1	150.286	1	.	158	-1	.	.
cc	4	123	1	29	1	1.37048	2	7	12.2857	1	1	.	-1	.	.
cc	4	124	1	21	142	0.920311	3	1	114	1	.	142	-1	.	.
cc	4	125	1	27	1	1.37018	2	7	22.8571	1	1	.	-1	.	.
cc	4	126	1	8	126	1.47053	3	4	114.857	1	.	126	-1	.	.
cc	4	127	0	16	112	1.0803	1	7	112	-1	.	.	1	112	.
cc	4	128	1	6	33	0.740246	1	5	65.7143	1	33	.	-1	.	.
cc	4	129	1	4	168	2.24043	1	5	152.857	1	.	168	-1	.	.
cc	4	130	0	14	63	2.97087	1	5	63	-1	.	.	1	63	.
cc	4	131	0	12	120	1.11069	3	4	120	-1	.	.	1	.	120
cc	4	132	1	23	47	1.0306	3	2	66.5714	1	47	.	-1	.	.
cc	4	133	0	20	126	1.20037	2	3	126	-1	.	.	1	.	126
cc	4	134	0	34	77	1.0901	1	3	77	-1	.	.	1	77	.
cc	4	135	0	19	107	1.08061	3	8	107	-1	.	.	1	107	.
cc	4	136	0	32	75	1.22034	1	2	75	-1	.	.	1	75	.
cc	4	137	1	26	65	0.850475	3	7	68.7143	1	65	.	-1	.	.
cc	4	138	1	1	89	0.750204	3	7	92	1	.	89	-1	.	.
cc	4	139	0	39	41	1.15062	1	8	41	-1	.	.	1	41	.
cc	4	140	1	5	112	0.810499	2	4	123.429	1	.	112	-1	.	.
cc	4	141	1	7	180	1.78062	1	6	111.429	1	180	.	-1	.	.
cc	4	142	0	13	172	1.12003	1	5	172	-1	.	.	1	172	.
cc	4	143	1	2	131	1.93033	2	2	92.7143	1	131	.	-1	.	.
cc	4	144	0	33	40	1.55049	3	7	40	-1	.	.	1	40	.
cc	4	145	1	24	178	1.65056	1	3	126	1	.	178	-1	.	.
cc	4	146	0	35	25	1.07039	3	5	25	-1	.	.	1	25	.
cc	4	147	1	10	66	1.27046	3	4	71.8571	1	.	66	-1	.	.
cc	4	148	1	30	40	1.08008	2	1	42.4286	1	40	.	-1	.	.
cc	4	149	1	3	83	1.01011	2	2	106.857	1	.	83	-1	.	.
cc	4	150	0	36	83	1.01042	1	8	83	-1	.	.	1	83	.
cc	4	151	0	11	65	0.780233	3	7	65	-1	.	.	1	65	.
cc	4	152	1	22	66	1.3404	1	4	70.1429	1	.	66	-1	.	.
cc	4	153	1	25	24	0.71044	3	7	65.2857	1	.	24	-1	.	.
cc	4	154	1	9	28	0.680304	1	6	82.8571	1	.	28	-1	.	.
cc	4	155	0	31	93	1.03038	1	8	93	-1	.	.	1	93	.
cc	4	156	0	15	60	0.720296	1	4	60	-1	.	.	1	60	.
cc	4	157	0	18	60	0.750083	1	3	60	-1	.	.	1	.	60
cc	4	158	0	38	85	0.910619	2	2	85	-1	.	.	1	.	85
cc	4	159	0	17	59	1.10037	3	3	59	-1	.	.	1	59	.
cc	4	160	0	40	35	0.590158	3	5	35	-1	.	.	1	.	35
cc	5	161	0	18	78	1.35938	1	7	78
cc	5	162	0	20	141	0.890025	2	5	141	-1	.	.	1	141	.
cc	5	163	0	14	97	0.530234	2	7	97	-1	.	.	1	97	.
cc	5	164	1	21	119	0.950307	2	7	114	1	119	.	-1	.	.
cc	5	165	0	11	83	0.580515	3	5	83	-1	.	.	1	83	.
cc	5	166	1	10	75	1.12006	3	6	71.8571	1	75	.	-1	.	.
cc	5	167	1	30	67	0.59057	1	8	42.4286	1	67	.	-1	.	.
cc	5	168	0	34	114	0.900316	2	7	114	-1	.	.	1	.	114
cc	5	169	0	36	126	0.780249	3	3	126	-1	.	.	1	126	.
cc	5	170	0	39	93	0.910541	1	3	93	-1	.	.	1	93	.
cc	5	171	0	15	71	0.590156	3	8	71	-1	.	.	1	71	.
cc	5	172	1	9	106	1.08033	1	8	82.8571	1	.	.	-1	.	.
cc	5	173	1	23	83	0.690284	3	5	66.5714	1	83	.	-1	.	.
cc	5	174	1	6	65	0.600022	2	5	65.7143	1	.	65	-1	.	.
cc	5	175	0	32	99	1.55056	3	6	99	-1	.	.	1	.	99
cc	5	176	0	37	86	0.580501	3	2	86	-1	.	.	1	86	.
cc	5	177	0	16	156	1.39035	1	1	156	-1	.	.	1	156	.
cc	5	178	1	8	112	1.9804	2	6	114.857	1	112	.	-1	.	.
cc	5	179	1	1	108	1.13011	2	3	92	1	108	.	-1	.	.
cc	5	180	0	33	86	1.70061	1	7	86	-1	.	.	1	86	.
cc	5	181	1	3	120	1.14014	1	7	106.857	1	120	.	-1	.	.
cc	5	182	1	27	15	0.990303	1	5	22.8571	1	15	.	-1	.	.
cc	5	183	0	19	113	1.27009	1	2	113	-1	.	.	1	.	113
cc	5	184	1	7	111	1.59053	1	3	111.429	1	111	.	-1	.	.
cc	5	185	1	24	118	1.17032	1	6	126	1	118	.	-1	.	.
cc	5	186	0	17	113	1.47016	3	6	113	-1	.	.	1	113	.
cc	5	187	1	2	99	2.52065	2	7	92.7143	1	99	.	-1	.	.
cc	5	188	0	38	66	0.820014	3	3	66	-1	.	.	1	66	.
cc	5	189	0	35	90	1.6005	1	8	90	-1	.	.	1	.	90
cc	5	190	1	4	174	1.92062	1	6	152.857	1	174	.	-1	.	.
cc	5	191	1	26	96	1.99057	3	5	68.7143	1	96	.	-1	.	.
cc	5	192	0	40	78	1.07063	3	4	78	-1	.	.	1	.	78
cc	5	193	1	22	97	1.0103	3	6	70.1429	1	97	.	-1	.	.
cc	5	194	1	29	1	2.2707	3	4	12.2857	1	.	1	-1	.	.
cc	5	195	0	13	123	0.810252	3	4	123	-1	.	.	1	.	123
cc	5	196	0	12	57	0.760243	2	4	57	-1	.	.	1	57	.
cc	5	197	1	28	181	1.02029	1	4	150.286	1	.	181	-1	.	.
cc	5	198	0	31	133	0.940324	2	1	133	-1	.	.	1	133	.
cc	5	199	1	25	109	0.990093	1	1	65.2857	1	109	.	-1	.	.
cc	5	200	1	5	123	1.25046	2	6	123.429	1	.	123	-1	.	.
cc	6	201	1	26	69	0.769183	3	6	68.7143
cc	6	202	1	24	142	0.980678	2	3	126	1	.	142	-1	.	.
cc	6	203	1	1	93	0.920011	3	8	92	1	93	.	-1	.	.
cc	6	204	1	27	30	0.730605	2	8	22.8571	1	30	.	-1	.	.
cc	6	205	1	6	71	0.690574	2	3	65.7143	1	.	71	-1	.	.
cc	6	206	1	2	76	1.25004	2	5	92.7143	1	.	76	-1	.	.
cc	6	207	0	40	129	0.940343	1	7	129	-1	.	.	1	129	.
cc	6	208	1	8	114	0.590452	1	2	114.857	1	114	.	-1	.	.
cc	6	209	0	20	83	1.03012	1	4	83	-1	.	.	1	83	.
cc	6	210	0	32	43	1.5904	3	6	43	-1	.	.	1	43	.
cc	6	211	0	13	90	0.890632	1	1	90	-1	.	.	1	.	90
cc	6	212	0	17	130	0.950416	1	3	130	-1	.	.	1	130	.
cc	6	213	0	35	140	1.44049	2	2	140	-1	.	.	1	140	.
cc	6	214	0	33	71	1.46074	3	5	71	-1	.	.	1	71	.
cc	6	215	0	15	166	1.81057	1	1	166	-1	.	.	1	.	.
cc	6	216	1	3	122	1.4208	2	3	106.857	1	122	.	-1	.	.
cc	6	217	0	36	116	1.12069	3	5	116	-1	.	.	1	116	.
cc	6	218	1	4	164	1.37067	1	5	152.857	1	164	.	-1	.	.
cc	6	219	0	14	88	0.98063	2	1	88	-1	.	.	1	88	.
cc	6	220	1	7	125	0.849994	3	4	111.429	1	125	.	-1	.	.
cc	6	221	1	22	77	0.889988	2	4	70.1429	1	77	.	-1	.	.
cc	6	222	0	18	108	0.710263	1	4	108	-1	.	.	1	.	108
cc	6	223	1	23	50	0.770593	1	8	66.5714	1	50	.	-1	.	.
cc	6	224	1	9	83	1.16011	1	4	82.8571	1	.	83	-1	.	.
cc	6	225	0	34	58	1.3204	2	6	58	-1	.	.	1	58	.
cc	6	226	0	37	67	1.25035	2	3	67	-1	.	.	1	.	67
cc	6	227	1	29	1	1.80085	3	6	12.2857	1	.	1	-1	.	.
cc	6	228	1	28	181	0.880526	2	1	150.286	1	.	181	-1	.	.
cc	6	229	1	30	63	0.76018	2	6	42.4286	1	63	.	-1	.	.
cc	6	230	1	5	145	1.12042	3	1	123.429	1	.	145	-1	.	.
cc	6	231	0	16	162	1.06041	3	5	162	-1	.	.	1	162	.
cc	6	232	0	38	119	1.17009	2	1	119	-1	.	.	1	119	.
cc	6	233	1	21	143	1.35035	1	3	114	1	143	.	-1	.	.
cc	6	234	1	10	108	1.33018	3	3	71.8571	1	108	.	-1	.	.
cc	6	235	0	11	134	1.11003	3	3	134	-1	.	.	1	134	.
cc	6	236	0	19	42	0.85031	3	1	42	-1	.	.	1	42	.
cc	6	237	0	39	99	1.33042	2	7	99	-1	.	.	1	.	99
cc	6	238	1	25	78	1.32041	2	4	65.2857	1	78	.	-1	.	.
cc	6	239	0	31	57	0.610488	2	5	57	-1	.	.	1	.	57
cc	6	240	0	12	143	0.850232	2	6	143	-1	.	.	1	.	143
cc	7	241	0	37	95	1.1596	1	1	95
cc	7	242	0	11	91	1.19037	2	4	91	-1	.	.	1	91	.
cc	7	243	0	19	47	1.73079	3	3	47	-1	.	.	1	47	.
cc	7	244	0	18	127	0.719919	2	8	127	-1	.	.	1	.	127
cc	7	245	0	15	122	1.05027	3	8	122	-1	.	.	1	122	.
cc	7	246	1	6	117	0.81026	3	3	65.7143	1	117	.	-1	.	.
cc	7	247	0	35	131	1.29032	3	7	131	-1	.	.	1	.	131
cc	7	248	1	8	127	1.31038	1	8	114.857	1	127	.	-1	.	.
cc	7	249	1	7	130	0.720327	2	6	111.429	1	130	.	-1	.	.
cc	7	250	1	10	110	0.780036	2	2	71.8571	1	110	.	-1	.	.
cc	7	251	1	29	1	1.14035	2	1	12.2857	1	1	.	-1	.	.
cc	7	252	0	31	99	1.05013	3	2	99	-1	.	.	1	.	99
cc	7	253	1	28	170	1.19068	1	7	150.286	1	170	.	-1	.	.
cc	7	254	1	4	177	1.34076	1	6	152.857	1	177	.	-1	.	.
cc	7	255	0	40	88	1.39073	1	4	88	-1	.	.	1	88	.
cc	7	256	0	16	31	1.21039	3	1	31	-1	.	.	1	31	.
cc	7	257	0	17	79	0.920339	2	3	79	-1	.	.	1	.	79
cc	7	258	1	22	52	0.780202	1	6	70.1429	1	52	.	-1	.	.
cc	7	259	1	26	28	1.1107	3	2	68.7143	1	.	28	-1	.	.
cc	7	260	1	25	39	1.04035	1	8	65.2857	1	.	39	-1	.	.
cc	7	261	0	12	41	1.12056	3	7	41	-1	.	.	1	.	41
cc	7	262	1	24	140	1.26046	3	6	126	1	.	140	-1	.	.
cc	7	263	1	3	120	1.00031	3	2	106.857	1	120	.	-1	.	.
cc	7	264	0	38	83	1.56017	3	6	83	-1	.	.	1	83	.
cc	7	265	1	9	96	1.29041	2	3	82.8571	1	96	.	-1	.	.
cc	7	266	1	30	41	1.3107	3	7	42.4286	1	41	.	-1	.	.
cc	7	267	0	32	27	0.730304	3	7	27	-1	.	.	1	.	27
cc	7	268	1	5	133	0.980127	3	5	123.429	1	.	133	-1	.	.
cc	7	269	1	23	42	0.719892	2	4	66.5714	1	42	.	-1	.	.
cc	7	270	1	21	129	0.640184	2	7	114	1	.	129	-1	.	.
cc	7	271	1	2	42	0.680215	3	5	92.7143	1	42	.	-1	.	.
cc	7	272	1	1	80	1.70057	2	5	92	1	80	.	-1	.	.
cc	7	273	0	39	42	0.71028	2	1	42	-1	.	.	1	42	.
cc	7	274	0	34	52	1.09032	2	2	52	-1	.	.	1	.	52
cc	7	275	0	36	70	1.36035	2	1	70	-1	.	.	1	.	70
cc	7	276	0	20	125	1.11031	1	5	125	-1	.	.	1	.	125
cc	7	277	0	33	75	1.24042	2	8	75	-1	.	.	1	75	.
cc	7	278	0	14	120	1.28035	1	8	120	-1	.	.	1	120	.
cc	7	279	0	13	60	0.980286	2	7	60	-1	.	.	1	60	.
cc	7	280	1	27	25	1.82054	3	8	22.8571	1	.	25	-1	.	.
cy	1	1	0	19	37	5.83093	1	2	37
cy	1	2	0	13	24	1.42041	3	7	24	-1	.	.	1	.	24
cy	1	3	0	38	34	1.69074	3	5	34	-1	.	.	1	.	34
cy	1	4	1	29	65	1.27033	2	3	96.1429	1	.	65	-1	.	.
cy	1	5	1	1	24	6.68174	3	3	15.8571	1	24	.	-1	.	.
cy	1	6	1	8	116	1.49052	3	7	118.286	1	.	116	-1	.	.
cy	1	7	0	33	73	1.03	1	5	73	-1	.	.	1	73	.
cy	1	8	0	20	52	1.39047	1	5	52	-1	.	.	1	52	.
cy	1	9	1	7	32	1.07057	2	3	89.7143	1	.	32	-1	.	.
cy	1	10	1	6	13	2.1109	2	2	17.5714	1	13	.	-1	.	.
cy	1	11	1	27	115	1.3507	1	6	115.857	1	.	115	-1	.	.
cy	1	12	1	3	98	1.5208	3	1	124	1	98	.	-1	.	.
cy	1	13	1	2	121	1.29073	2	6	118.714	1	121	.	-1	.	.
cy	1	14	1	26	16	0.960544	2	7	37.1429	1	16	.	-1	.	.
cy	1	15	1	5	53	1.02053	2	2	89.5714	1	.	53	-1	.	.
cy	1	16	0	16	49	0.850276	1	4	49	-1	.	.	1	49	.
cy	1	17	0	17	47	0.670304	1	4	47	-1	.	.	1	.	47
cy	1	18	0	37	38	0.700259	3	6	38	-1	.	.	1	.	38
cy	1	19	0	15	56	1.59019	3	8	56	-1	.	.	1	.	56
cy	1	20	1	4	31	0.730284	1	6	71.2857	1	.	31	-1	.	.
cy	1	21	1	22	22	1.73028	2	4	113	1	22	.	-1	.	.
cy	1	22	1	21	75	3.81137	3	8	80	1	75	.	-1	.	.
cy	1	23	0	36	112	1.58041	3	8	112	-1	.	.	1	112	.
cy	1	24	0	11	33	1.39039	3	6	33	-1	.	.	1	33	.
cy	1	25	0	40	41	1.22067	2	3	41	-1	.	.	1	.	41
cy	1	26	0	14	40	0.899892	2	3	40	-1	.	.	1	.	40
cy	1	27	1	10	20	1.29067	3	8	31.8571	1	.	20	-1	.	.
cy	1	28	0	35	128	1.65046	3	7	128	-1	.	.	1	.	128
cy	1	29	0	31	149	1.60052	3	2	149	-1	.	.	1	149	.
cy	1	30	0	18	53	0.830252	3	6	53	-1	.	.	1	53	.
cy	1	31	1	30	59	0.609911	2	3	96.7143	1	.	59	-1	.	.
cy	1	32	0	39	18	0.880314	1	5	18	-1	.	.	1	18	.
cy	1	33	1	25	23	0.830275	3	2	104.286	1	.	23	-1	.	.
cy	1	34	1	24	22	0.84029	3	1	35.4286	1	22	.	-1	.	.
cy	1	35	0	32	53	0.84037	2	7	53	-1	.	.	1	.	53
cy	1	36	1	23	23	1.19048	1	1	93.2857	1	.	23	-1	.	.
cy	1	37	1	9	25	1.23044	3	3	40	1	25	.	-1	.	.
cy	1	38	0	12	76	0.640198	3	5	76	-1	.	.	1	.	76
cy	1	39	1	28	200	1.3407	2	4	200	1	200	.	-1	.	.
cy	1	40	0	34	123	1.37012	2	1	123	-1	.	.	1	123	.
cy	2	41	0	39	119	2.66973	1	8	119
cy	2	42	0	11	77	3.1507	2	2	77	-1	.	.	1	77	.
cy	2	43	0	40	31	1.87061	3	2	31	-1	.	.	1	31	.
cy	2	44	1	28	200	2.13042	2	2	200	1	.	200	-1	.	.
cy	2	45	0	12	48	2.05061	1	1	48	-1	.	.	1	48	.
cy	2	46	0	32	49	2.02066	1	3	49	-1	.	.	1	.	49
cy	2	47	0	31	51	2.22096	1	7	51	-1	.	.	1	.	51
cy	2	48	1	30	118	6.71221	3	5	96.7143	1	.	118	-1	.	.
cy	2	49	0	33	45	1.4605	1	8	45	-1	.	.	1	45	.
cy	2	50	0	19	122	1.54049	1	7	122	-1	.	.	1	.	122
cy	2	51	1	6	17	1.78062	2	3	17.5714	1	17	.	-1	.	.
cy	2	52	0	34	123	1.19045	2	3	123	-1	.	.	1	.	123
cy	2	53	0	14	37	1.12028	1	2	37	-1	.	.	1	37	.
cy	2	54	1	9	43	5.22176	1	3	40	1	.	43	-1	.	.
cy	2	55	1	8	117	0.940235	2	7	118.286	1	.	117	-1	.	.
cy	2	56	1	7	105	1.47046	2	4	89.7143	1	105	.	-1	.	.
cy	2	57	0	16	28	0.990306	1	4	28	-1	.	.	1	28	.
cy	2	58	1	21	80	0.990029	2	2	80	1	.	80	-1	.	.
cy	2	59	1	27	128	1.09036	3	1	115.857	1	128	.	-1	.	.
cy	2	60	1	26	46	1.59077	1	5	37.1429	1	46	.	-1	.	.
cy	2	61	0	15	1	2.07089	1	3	1	-1	.	.	1	.	1
cy	2	62	0	20	78	1.36077	3	5	78	-1	.	.	1	.	78
cy	2	63	1	10	62	4.45134	2	2	31.8571	1	62	.	-1	.	.
cy	2	64	1	25	114	1.39049	3	8	104.286	1	.	114	-1	.	.
cy	2	65	0	17	7	1.38039	1	6	7	-1	.	.	1	7	.
cy	2	66	0	38	1	1.75031	3	4	1	-1	.	.	1	.	1
cy	2	67	1	23	169	2.0403	3	8	93.2857	1	.	169	-1	.	.
cy	2	68	1	3	139	2.77088	2	5	124	1	139	.	-1	.	.
cy	2	69	1	29	119	9.39239	1	7	96.1429	1	119	.	-1	.	.
cy	2	70	1	1	27	1.63053	3	2	15.8571	1	27	.	-1	.	.
cy	2	71	0	36	57	1.18064	1	5	57	-1	.	.	1	.	57
cy	2	72	0	13	41	1.03031	2	5	41	-1	.	.	1	.	41
cy	2	73	1	2	137	1.06011	1	3	118.714	1	.	137	-1	.	.
cy	2	74	1	22	180	2.96087	3	2	113	1	180	.	-1	.	.
cy	2	75	1	5	61	3.28098	2	3	89.5714	1	61	.	-1	.	.
cy	2	76	1	24	26	1.74031	1	7	35.4286	1	26	.	-1	.	.
cy	2	77	0	37	126	1.15012	1	4	126	-1	.	.	1	.	126
cy	2	78	0	35	79	2.2804	3	6	79	-1	.	.	1	79	.
cy	2	79	0	18	74	2.44077	1	1	74	-1	.	.	1	74	.
cy	2	80	1	4	45	16.5549	2	2	71.2857	1	45	.	-1	.	.
cy	3	81	1	29	109	12.8127	2	7	96.1429
cy	3	82	1	28	200	2.08043	3	7	200	1	200	.	-1	.	.
cy	3	83	1	1	24	2.58044	3	4	15.8571	1	24	.	-1	.	.
cy	3	84	0	32	57	2.27069	1	6	57	-1	.	.	1	.	57
cy	3	85	0	20	30	1.96061	2	8	30	-1	.	.	1	.	30
cy	3	86	1	3	130	1.82033	3	6	124	1	.	130	-1	.	.
cy	3	87	1	4	50	4.72167	1	1	71.2857	1	50	.	-1	.	.
cy	3	88	0	14	51	2.07092	3	7	51	-1	.	.	1	51	.
cy	3	89	1	24	68	3.1112	2	2	35.4286	1	.	68	-1	.	.
cy	3	90	0	38	50	3.56108	1	7	50	-1	.	.	1	.	50
cy	3	91	0	15	73	7.6523	3	3	73	-1	.	.	1	.	73
cy	3	92	1	26	51	2.8712	1	7	37.1429	1	51	.	-1	.	.
cy	3	93	0	17	29	1.97063	2	3	29	-1	.	.	1	.	29
cy	3	94	0	37	71	1.24048	1	4	71	-1	.	.	1	.	71
cy	3	95	1	23	44	1.76053	3	8	93.2857	1	.	.	-1	.	.
cy	3	96	0	13	27	1.44042	3	8	27	-1	.	.	1	27	.
cy	3	97	0	31	76	1.22002	3	2	76	-1	.	.	1	.	76
cy	3	98	1	7	75	0.950518	3	7	89.7143	1	75	.	-1	.	.
cy	3	99	1	8	114	1.30071	1	8	118.286	1	114	.	-1	.	.
cy	3	100	0	18	66	1.84081	1	2	66	-1	.	.	1	66	.
cy	3	101	0	19	77	1.71051	2	3	77	-1	.	.	1	.	77
cy	3	102	1	21	114	3.35101	3	8	80	1	114	.	-1	.	.
cy	3	103	0	35	83	1.34044	3	8	83	-1	.	.	1	83	.
cy	3	104	0	11	45	2.09065	2	6	45	-1	.	.	1	45	.
cy	3	105	1	25	129	2.5308	2	3	104.286	1	.	129	-1	.	.
cy	3	106	1	2	110	1.73052	1	1	118.714	1	110	.	-1	.	.
cy	3	107	1	5	114	1.50015	1	5	89.5714	1	114	.	-1	.	.
cy	3	108	0	33	80	1.12032	2	5	80	-1	.	.	1	80	.
cy	3	109	0	40	29	1.79051	3	2	29	-1	.	.	1	29	.
cy	3	110	1	6	51	1.40043	1	1	17.5714	1	.	51	-1	.	.
cy	3	111	1	9	31	2.39043	3	2	40	1	.	31	-1	.	.
cy	3	112	0	39	91	1.43043	3	4	91	-1	.	.	1	.	91
cy	3	113	0	16	61	3.89124	3	3	61	-1	.	.	1	61	.
cy	3	114	0	34	102	3.70114	3	6	102	-1	.	.	1	.	102
cy	3	115	1	30	61	0.890094	1	3	96.7143	1	61	.	-1	.	.
cy	3	116	1	27	114	0.910026	1	6	115.857	1	114	.	-1	.	.
cy	3	117	0	36	48	1.34049	2	2	48	-1	.	.	1	48	.
cy	3	118	1	22	72	1.76055	3	5	113	1	.	72	-1	.	.
cy	3	119	1	10	32	0.82054	1	4	31.8571	1	32	.	-1	.	.
cy	3	120	0	12	63	1.68044	1	5	63	-1	.	.	1	.	63
cy	4	121	1	30	110	7.63125	2	7	96.7143
cy	4	122	1	4	85	5.76143	1	8	71.2857	1	85	.	-1	.	.
cy	4	123	1	27	122	2.00038	1	7	115.857	1	122	.	-1	.	.
cy	4	124	1	1	33	2.51099	3	7	15.8571	1	33	.	-1	.	.
cy	4	125	0	37	100	5.22151	2	2	100	-1	.	.	1	.	100
cy	4	126	1	3	125	1.47014	1	4	124	1	125	.	-1	.	.
cy	4	127	0	11	33	15.8149	2	6	33	-1	.	.	1	33	.
cy	4	128	0	33	61	2.2807	3	5	61	-1	.	.	1	.	61
cy	4	129	0	40	108	1.54018	3	4	108	-1	.	.	1	.	108
cy	4	130	1	5	115	1.77033	3	4	89.5714	1	115	.	-1	.	.
cy	4	131	0	31	1	1.46072	2	3	1	-1	.	.	1	1	.
cy	4	132	1	29	104	1.42027	3	5	96.1429	1	.	104	-1	.	.
cy	4	133	0	18	29	0.740306	3	4	29	-1	.	.	1	29	.
cy	4	134	0	17	34	1.48023	3	3	34	-1	.	.	1	.	34
cy	4	135	1	25	99	4.45133	3	8	104.286	1	.	99	-1	.	.
cy	4	136	0	16	39	0.830525	1	2	39	-1	.	.	1	39	.
cy	4	137	0	35	84	1.19045	3	5	84	-1	.	.	1	.	84
cy	4	138	1	28	200	1.8706	1	5	200	1	200	.	-1	.	.
cy	4	139	1	9	38	1.03014	3	8	40	1	38	.	-1	.	.
cy	4	140	1	2	113	0.939994	2	6	118.714	1	.	113	-1	.	.
cy	4	141	0	13	69	1.61068	3	7	69	-1	.	.	1	69	.
cy	4	142	1	22	129	3.89117	1	8	113	1	.	129	-1	.	.
cy	4	143	0	15	34	0.759988	1	4	34	-1	.	.	1	34	.
cy	4	144	0	20	69	1.14015	3	8	69	-1	.	.	1	.	69
cy	4	145	1	23	114	0.940634	3	7	93.2857	1	.	114	-1	.	.
cy	4	146	1	24	26	1.35051	1	8	35.4286	1	26	.	-1	.	.
cy	4	147	1	7	87	1.57017	2	8	89.7143	1	.	87	-1	.	.
cy	4	148	0	32	127	1.24013	3	8	127	-1	.	.	1	127	.
cy	4	149	0	36	53	0.800252	3	2	53	-1	.	.	1	53	.
cy	4	150	0	12	66	2.10087	1	4	66	-1	.	.	1	.	66
cy	4	151	1	21	1	1.50046	3	7	80	1	.	1	-1	.	.
cy	4	152	0	14	1	1.41052	1	8	1	-1	.	.	1	1	.
cy	4	153	1	8	129	1.08034	1	5	118.286	1	.	129	-1	.	.
cy	4	154	0	34	54	1.14032	2	8	54	-1	.	.	1	54	.
cy	4	155	1	10	1	1.51047	3	5	31.8571	1	.	1	-1	.	.
cy	4	156	1	6	23	2.77081	2	7	17.5714	1	.	23	-1	.	.
cy	4	157	1	26	21	2.0807	3	6	37.1429	1	.	21	-1	.	.
cy	4	158	0	39	28	1.06001	1	1	28	-1	.	.	1	.	28
cy	4	159	0	38	108	1.69057	3	3	108	-1	.	.	1	.	108
cy	4	160	0	19	63	2.96089	3	6	63	-1	.	.	1	63	.
cy	5	161	1	30	121	1.2993	3	4	96.7143
cy	5	162	0	36	61	3.47107	3	2	61	-1	.	.	1	61	.
cy	5	163	0	18	151	2.18069	3	3	151	-1	.	.	1	.	151
cy	5	164	1	1	1	1.23036	2	2	15.8571	1	1	.	-1	.	.
cy	5	165	0	12	51	0.830309	2	8	51	-1	.	.	1	.	51
cy	5	166	1	28	200	1.55053	1	5	200	1	.	200	-1	.	.
cy	5	167	1	8	125	1.11012	1	1	118.286	1	125	.	-1	.	.
cy	5	168	1	27	103	1.56087	1	1	115.857	1	103	.	-1	.	.
cy	5	169	1	24	30	1.43069	3	2	35.4286	1	30	.	-1	.	.
cy	5	170	0	20	72	1.40042	2	6	72	-1	.	.	1	.	72
cy	5	171	1	7	97	1.11007	2	2	89.7143	1	97	.	-1	.	.
cy	5	172	1	29	126	1.15012	3	6	96.1429	1	126	.	-1	.	.
cy	5	173	0	13	16	0.860051	1	7	16	-1	.	.	1	16	.
cy	5	174	1	22	130	1.00037	3	5	113	1	.	130	-1	.	.
cy	5	175	1	25	123	0.950359	2	2	104.286	1	123	.	-1	.	.
cy	5	176	0	16	83	2.23031	3	3	83	-1	.	.	1	83	.
cy	5	177	0	17	47	0.790285	2	6	47	-1	.	.	1	47	.
cy	5	178	1	2	121	1.2004	2	6	118.714	1	.	121	-1	.	.
cy	5	179	0	14	87	1.59084	1	2	87	-1	.	.	1	87	.
cy	5	180	1	23	149	1.08062	3	5	93.2857	1	149	.	-1	.	.
cy	5	181	1	6	1	1.95053	2	3	17.5714	1	1	.	-1	.	.
cy	5	182	0	31	1	1.73049	3	8	1	-1	.	.	1	.	1
cy	5	183	1	4	86	1.01025	3	2	71.2857	1	.	86	-1	.	.
cy	5	184	1	3	127	0.940702	1	5	124	1	127	.	-1	.	.
cy	5	185	0	38	27	1.35076	1	7	27	-1	.	.	1	27	.
cy	5	186	0	33	83	1.23033	1	6	83	-1	.	.	1	.	83
cy	5	187	0	40	169	1.50025	2	8	169	-1	.	.	1	169	.
cy	5	188	0	39	74	0.840022	2	3	74	-1	.	.	1	74	.
cy	5	189	1	5	42	1.33019	3	5	89.5714	1	42	.	-1	.	.
cy	5	190	0	15	65	1.69061	1	2	65	-1	.	.	1	65	.
cy	5	191	1	26	23	1.1501	3	8	37.1429	1	.	23	-1	.	.
cy	5	192	1	9	53	10.2927	2	1	40	1	.	53	-1	.	.
cy	5	193	0	11	25	1.55019	2	6	25	-1	.	.	1	.	25
cy	5	194	0	37	58	2.43044	2	4	58	-1	.	.	1	.	58
cy	5	195	0	19	75	1.56038	1	7	75	-1	.	.	1	.	75
cy	5	196	0	35	131	1.17031	1	1	131	-1	.	.	1	131	.
cy	5	197	1	21	132	0.790325	2	7	80	1	132	.	-1	.	.
cy	5	198	0	34	27	1.5502	2	2	27	-1	.	.	1	27	.
cy	5	199	1	10	1	6.59225	3	3	31.8571	1	.	1	-1	.	.
cy	5	200	0	32	79	0.930433	2	5	79	-1	.	.	1	.	79
cy	6	201	1	24	39	3.36011	1	3	35.4286
cy	6	202	0	19	60	2.49047	3	3	60	-1	.	.	1	.	60
cy	6	203	1	10	25	1.61055	2	3	31.8571	1	.	25	-1	.	.
cy	6	204	0	18	65	0.340403	1	6	65	-1	.	.	1	.	65
cy	6	205	0	20	66	3.41066	2	1	66	-1	.	.	1	.	66
cy	6	206	1	1	1	1.09035	2	5	15.8571	1	.	1	-1	.	.
cy	6	207	1	5	116	1.81029	2	7	89.5714	1	.	116	-1	.	.
cy	6	208	0	36	120	1.17048	3	4	120	-1	.	.	1	120	.
cy	6	209	1	22	127	1.05035	2	5	113	1	127	.	-1	.	.
cy	6	210	0	34	17	1.53046	2	3	17	-1	.	.	1	17	.
cy	6	211	0	31	83	1.56084	2	5	83	-1	.	.	1	.	83
cy	6	212	1	7	117	0.850537	2	4	89.7143	1	117	.	-1	.	.
cy	6	213	0	17	42	1.1406	2	6	42	-1	.	.	1	42	.
cy	6	214	0	14	1	1.08035	2	5	1	-1	.	.	1	.	1
cy	6	215	1	2	113	0.820224	3	5	118.714	1	.	113	-1	.	.
cy	6	216	0	33	45	1.36044	3	8	45	-1	.	.	1	45	.
cy	6	217	1	6	1	1.78046	2	1	17.5714	1	.	1	-1	.	.
cy	6	218	1	4	95	0.990634	1	3	71.2857	1	.	95	-1	.	.
cy	6	219	1	8	122	2.02068	1	6	118.286	1	122	.	-1	.	.
cy	6	220	1	26	42	1.79049	3	6	37.1429	1	42	.	-1	.	.
cy	6	221	1	30	106	4.14098	3	3	96.7143	1	.	106	-1	.	.
cy	6	222	1	25	119	0.910358	1	5	104.286	1	119	.	-1	.	.
cy	6	223	0	35	46	1.39075	3	1	46	-1	.	.	1	46	.
cy	6	224	0	11	91	2.80077	3	6	91	-1	.	.	1	.	91
cy	6	225	0	37	39	1.51082	1	8	39	-1	.	.	1	39	.
cy	6	226	1	23	137	1.71032	1	7	93.2857	1	.	137	-1	.	.
cy	6	227	0	16	18	3.03064	3	8	18	-1	.	.	1	18	.
cy	6	228	0	39	113	1.46043	3	4	113	-1	.	.	1	.	113
cy	6	229	0	38	60	0.840491	2	2	60	-1	.	.	1	60	.
cy	6	230	1	29	84	1.52054	1	2	96.1429	1	.	84	-1	.	.
cy	6	231	0	40	81	5.05154	2	2	81	-1	.	.	1	81	.
cy	6	232	0	32	51	4.52124	1	4	51	-1	.	.	1	51	.
cy	6	233	1	27	115	1.51074	2	1	115.857	1	.	115	-1	.	.
cy	6	234	1	21	64	1.50074	2	3	80	1	64	.	-1	.	.
cy	6	235	1	3	126	1.1603	3	8	124	1	126	.	-1	.	.
cy	6	236	0	13	153	2.00028	1	1	153	-1	.	.	1	153	.
cy	6	237	0	12	73	1.7603	2	4	73	-1	.	.	1	73	.
cy	6	238	0	15	58	2.10071	2	2	58	-1	.	.	1	58	.
cy	6	239	1	28	200	1.35047	1	5	200	1	.	200	-1	.	.
cy	6	240	1	9	24	2.33073	3	1	40	1	24	.	-1	.	.
cy	7	241	0	38	68	3.32955	3	6	68
cy	7	242	0	36	112	0.0105739	1	3	112	-1	.	.	1	.	112
cy	7	243	1	4	107	0.0108058	2	1	71.2857	1	107	.	-1	.	.
cy	7	244	1	10	82	7.49183	2	2	31.8571	1	82	.	-1	.	.
cy	7	245	0	39	119	0.011155	1	6	119	-1	.	.	1	.	119
cy	7	246	0	33	126	0.0105951	1	1	126	-1	.	.	1	126	.
cy	7	247	1	23	17	4.73141	2	1	93.2857	1	17	.	-1	.	.
cy	7	248	1	26	61	5.41164	3	6	37.1429	1	61	.	-1	.	.
cy	7	249	0	37	102	1.64052	2	1	102	-1	.	.	1	.	102
cy	7	250	0	32	81	4.36163	2	6	81	-1	.	.	1	81	.
cy	7	251	0	17	83	4.54133	2	7	83	-1	.	.	1	83	.
cy	7	252	1	3	123	1.54043	3	3	124	1	123	.	-1	.	.
cy	7	253	0	19	65	2.00099	2	8	65	-1	.	.	1	65	.
cy	7	254	1	27	114	0.930309	2	1	115.857	1	.	114	-1	.	.
cy	7	255	1	2	116	0.85032	2	6	118.714	1	116	.	-1	.	.
cy	7	256	1	1	1	9.56255	3	5	15.8571	1	1	.	-1	.	.
cy	7	257	1	8	105	3.90118	2	5	118.286	1	.	105	-1	.	.
cy	7	258	0	18	113	4.62142	3	6	113	-1	.	.	1	113	.
cy	7	259	0	34	80	2.29063	2	2	80	-1	.	.	1	80	.
cy	7	260	0	13	60	7.0224	3	8	60	-1	.	.	1	60	.
cy	7	261	0	31	109	1.54053	1	2	109	-1	.	.	1	.	109
cy	7	262	0	20	43	2.59079	1	1	43	-1	.	.	1	43	.
cy	7	263	0	15	39	17.355	1	5	39	-1	.	.	1	.	39
cy	7	264	1	25	123	2.37074	1	3	104.286	1	.	123	-1	.	.
cy	7	265	1	21	94	1.3104	2	1	80	1	94	.	-1	.	.
cy	7	266	1	30	102	3.18128	1	4	96.7143	1	102	.	-1	.	.
cy	7	267	1	7	115	1.24034	2	4	89.7143	1	115	.	-1	.	.
cy	7	268	1	29	66	2.06067	2	4	96.1429	1	66	.	-1	.	.
cy	7	269	0	40	9	2.3907	3	7	9	-1	.	.	1	9	.
cy	7	270	1	9	66	4.77139	1	4	40	1	.	66	-1	.	.
cy	7	271	0	35	108	2.6608	3	5	108	-1	.	.	1	.	108
cy	7	272	1	5	126	2.3207	1	4	89.5714	1	126	.	-1	.	.
cy	7	273	1	24	37	2.66058	1	1	35.4286	1	37	.	-1	.	.
cy	7	274	1	22	131	1.03024	2	3	113	1	.	131	-1	.	.
cy	7	275	1	6	17	2.24046	3	8	17.5714	1	17	.	-1	.	.
cy	7	276	1	28	200	1.67085	3	5	200	1	.	200	-1	.	.
cy	7	277	0	14	43	3.00083	3	8	43	-1	.	.	1	43	.
cy	7	278	0	16	58	2.10095	3	8	58	-1	.	.	1	.	58
cy	7	279	0	12	58	3.06086	3	8	58	-1	.	.	1	.	58
cy	7	280	0	11	22	1.35041	1	5	22	-1	.	.	1	.	22
eh	1	1	0	19	22	9.34108	3	6	22
eh	1	2	1	4	101	5.79165	2	5	117	1	.	101	-1	.	.
eh	1	3	0	36	19	2.47079	1	8	19	-1	.	.	1	19	.
eh	1	4	1	26	52	1.83026	3	6	51.4286	1	.	52	-1	.	.
eh	1	5	0	12	102	1.53042	1	4	102	-1	.	.	1	.	102
eh	1	6	1	6	78	1.40074	1	8	45.2857	1	78	.	-1	.	.
eh	1	7	0	32	83	1.62024	1	5	83	-1	.	.	1	.	83
eh	1	8	0	13	7	1.93085	3	3	7	-1	.	.	1	7	.
eh	1	9	1	8	52	1.73054	2	5	101.857	1	.	52	-1	.	.
eh	1	10	1	25	100	2.68088	3	4	72.2857	1	100	.	-1	.	.
eh	1	11	1	9	65	1.60078	3	2	49.4286	1	65	.	-1	.	.
eh	1	12	0	17	101	4.47133	1	7	101	-1	.	.	1	.	101
eh	1	13	1	27	51	3.08089	3	3	29.8571	1	51	.	-1	.	.
eh	1	14	0	34	85	2.40075	3	2	85	-1	.	.	1	.	85
eh	1	15	1	2	148	2.19093	3	1	150.714	1	148	.	-1	.	.
eh	1	16	1	24	106	2.04097	3	1	98.8571	1	106	.	-1	.	.
eh	1	17	0	39	35	2.42094	1	1	35	-1	.	.	1	35	.
eh	1	18	0	14	150	2.50041	3	3	150	-1	.	.	1	.	150
eh	1	19	0	15	48	3.05087	1	4	48	-1	.	.	1	48	.
eh	1	20	0	33	28	1.45049	1	8	28	-1	.	.	1	.	28
eh	1	21	1	1	74	1.90054	2	1	78	1	.	74	-1	.	.
eh	1	22	1	28	115	2.53067	2	1	115.286	1	115	.	-1	.	.
eh	1	23	1	5	152	2.48073	3	8	131.857	1	152	.	-1	.	.
eh	1	24	1	30	126	2.2207	1	7	67.2857	1	126	.	-1	.	.
eh	1	25	0	31	135	1.7303	3	2	135	-1	.	.	1	.	135
eh	1	26	1	10	49	2.05071	3	8	46.5714	1	49	.	-1	.	.
eh	1	27	1	29	30	1.70058	3	1	27	1	.	30	-1	.	.
eh	1	28	0	11	52	2.40042	2	3	52	-1	.	.	1	.	52
eh	1	29	1	21	16	1.90063	3	8	23.5714	1	.	16	-1	.	.
eh	1	30	0	37	101	0.990374	1	2	101	-1	.	.	1	.	101
eh	1	31	0	20	103	1.56068	2	2	103	-1	.	.	1	103	.
eh	1	32	0	35	102	2.84053	2	8	102	-1	.	.	1	102	.
eh	1	33	0	38	16	1.36041	3	3	16	-1	.	.	1	16	.
eh	1	34	1	3	151	2.17064	2	3	152.143	1	.	151	-1	.	.
eh	1	35	0	18	49	1.96091	3	7	49	-1	.	.	1	49	.
eh	1	36	1	23	78	3.62085	1	4	60	1	.	78	-1	.	.
eh	1	37	0	40	80	2.10075	2	7	80	-1	.	.	1	.	80
eh	1	38	1	7	132	2.85081	2	6	128.571	1	132	.	-1	.	.
eh	1	39	0	16	101	2.09059	3	3	101	-1	.	.	1	101	.
[truncated: 3,881 more rows]

## Sheet: RecognitionSummary
Subject	dPrime	Criterion	HIT RATE	FALSE ALARM	Gender				Subject
aa	1.87457	0.179176	0.955	0.02	f	1			aa	0.9675	0.992167
ab	1.85533	0.104639	0.96	0.025	m	0			ab	0.9675	0.406732
ah	2.34391	0.46312	0.97	0.0025	f	1			ah	0.985	0.370141
aj	0.631416	0.543571	0.535	0.12	f	1			aj	0.7075	0.543462
al	1.37934	0.501449	0.81	0.03	f	1			al	0.89	0.551147
cc	0.659157	-0.0311514	0.755	0.265	f	1			cc	0.745	0.411563
cy	1.07502	0.178546	0.815	0.105	m				cy	0.855	2.03675
eh	1.36364	0.448273	0.82	0.035	f	1			eh	0.8925	0.423892
hf	1.83945	0.736383	0.865	0.005	f	1			hf	0.93	0.349942
hw	2.0653	0.510528	0.94	0.005	f	1			hw	0.9675	0.275435
mc	1.83355	0.492796	0.91	0.01	m				mc	0.95	0.316988
nw	1.35531	0.340088	0.845	0.045	f	1			nw	0.9	0.574249
rk	1.69831	0.471781	0.89	0.015	f	1			rk	0.9375	0.608581
scdr	0.114139	-0.139208	0.6	0.51	m				scdr	0.545	1.15706
SH	2.00686	-0.0468925	0.98	0.025	m				SH	0.9775	0.321713
sh1	2.19005	0.136299	0.98	0.01	f	1			sh1	0.985	0.516481
sh2	2.3835	0.423535	0.975	0.0025	m				sh2	0.9875	0.65961
sk	2.56669	0.240343	0.99	0.0025	f	1			sk	0.995	0.283835
wd	1.11297	0.197607	0.82	0.095	m				wd	0.8625	0.750871
wm	1.75737	0.202595	0.94	0.025	m				wm	0.9575	0.536851
zy	2.0653	0.510528	0.94	0.005	f	1			zy	0.9675	0.305998
		MEAN:	0.87119	0.0646429	FEMALE	13				0.903452	0.590165
			0.122932		MALE	8				0.112676	0.402396
						21
