# Supplementary material for: Face familiarity promotes stable identity recognition: exploring face perception using serial dependence
Source: R Soc Open Sci. 2017 Mar 1;4(3):160685. doi: 10.1098/rsos.160685 (PMC5383812; doi:10.1098/rsos.160685)
Supplement: Kok2015_Experiment2CELEB_raw [file rsos160685supp2.xlsx]

## Sheet: AdaptationEx
Subject	session	trial	trialType	faceNo	attrRating	RT	imSize	imPosition	imAve	FAM_BIN	FAM_nBACKatt	FAM_nBACKun	NOV_BIN	NOV_nBACKatt	NOV_nBACKun
ac	1	1	1	27	57	2.99008	2	1	51.3846
ac	1	2	0	15	73	1.72031	2	3	73	-1	.	.	1	73	.
ac	1	3	0	36	101	1.68049	3	6	101	-1	.	.	1	101	.
ac	1	4	0	20	135	2.03069	1	3	135	-1	.	.	1	135	.
ac	1	5	1	6	158	1.52083	1	7	174.846	1	158	.	-1	.	.
ac	1	6	0	37	62	3.92092	2	1	62	-1	.	.	1	62	.
ac	1	7	1	10	98	1.63051	3	8	71.0769	1	98	.	-1	.	.
ac	1	8	1	5	130	2.32039	2	3	169.846	1	130	.	-1	.	.
ac	1	9	0	40	15	2.30103	1	4	15	-1	.	.	1	15	.
ac	1	10	0	14	179	1.39015	1	2	179	-1	.	.	1	179	.
ac	1	11	1	21	79	1.92084	3	8	83.8462	1	79	.	-1	.	.
ac	1	12	0	12	159	1.2504	2	7	159	-1	.	.	1	159	.
ac	1	13	0	32	56	1.72024	1	2	56	-1	.	.	1	56	.
ac	1	14	0	13	52	1.26033	1	4	52	-1	.	.	1	52	.
ac	1	15	0	16	37	1.18004	3	1	37	-1	.	.	1	37	.
ac	1	16	1	22	90	1.93034	1	1	131.769	1	90	.	-1	.	.
ac	1	17	1	9	150	1.41079	2	5	141.615	1	150	.	-1	.	.
ac	1	18	0	18	157	1.61047	2	7	157	-1	.	.	1	157	.
ac	1	19	1	24	105	3.11057	1	8	147.769	1	105	.	-1	.	.
ac	1	20	1	2	64	1.11006	1	4	69.8462	1	64	.	-1	.	.
ac	1	21	1	25	42	1.34038	2	5	46.0769	1	42	.	-1	.	.
ac	1	22	1	26	42	1.50053	2	3	19.4615	1	42	.	-1	.	.
ac	1	23	1	23	40	1.61046	3	3	59.8462	1	40	.	-1	.	.
ac	1	24	0	39	134	2.50074	1	4	134	-1	.	.	1	134	.
ac	1	25	1	28	95	2.67111	1	2	134.769	1	95	.	-1	.	.
ac	1	26	1	29	149	2.1909	2	6	160.692	1	149	.	-1	.	.
ac	1	27	1	4	147	2.39069	1	3	150.538	1	147	.	-1	.	.
ac	1	28	1	8	117	1.38035	2	8	163.385	1	117	.	-1	.	.
ac	1	29	0	38	38	1.25074	1	7	38	-1	.	.	1	38	.
ac	1	30	0	11	67	1.71079	3	3	67	-1	.	.	1	67	.
ac	1	31	0	33	98	1.8005	2	5	98	-1	.	.	1	98	.
ac	1	32	0	31	72	2.03092	3	4	72	-1	.	.	1	72	.
ac	1	33	1	7	198	1.43039	2	2	188	1	198	.	-1	.	.
ac	1	34	0	17	127	1.81064	2	1	127	-1	.	.	1	127	.
ac	1	35	1	3	200	2.55045	1	8	200	1	200	.	-1	.	.
ac	1	36	0	34	89	2.59074	2	2	89	-1	.	.	1	89	.
ac	1	37	1	1	86	2.02065	3	3	72.0769	1	86	.	-1	.	.
ac	1	38	0	19	51	1.78079	1	4	51	-1	.	.	1	51	.
ac	1	39	1	30	1	1.91054	1	5	1	1	1	.	-1	.	.
ac	1	40	0	35	49	1.89054	1	4	49	-1	.	.	1	.	49
ac	2	41	0	34	101	1.72932	1	6	101
ac	2	42	1	21	74	1.65077	2	3	83.8462	1	74	.	-1	.	.
ac	2	43	1	3	200	1.98037	2	2	200	1	200	.	-1	.	.
ac	2	44	0	14	48	1.51081	2	2	48	-1	.	.	1	48	.
ac	2	45	1	28	111	2.30098	1	2	134.769	1	111	.	-1	.	.
ac	2	46	0	36	56	2.29099	1	5	56	-1	.	.	1	56	.
ac	2	47	0	35	106	2.9709	3	2	106	-1	.	.	1	106	.
ac	2	48	1	10	83	2.44036	3	1	71.0769	1	83	.	-1	.	.
ac	2	49	1	9	160	1.20041	3	2	141.615	1	160	.	-1	.	.
ac	2	50	0	38	82	2.0506	3	5	82	-1	.	.	1	82	.
ac	2	51	0	17	181	2.3007	3	1	181	-1	.	.	1	181	.
ac	2	52	1	27	59	1.84032	2	1	51.3846	1	59	.	-1	.	.
ac	2	53	0	37	108	2.03059	2	5	108	-1	.	.	1	108	.
ac	2	54	1	7	177	2.07059	1	6	188	1	177	.	-1	.	.
ac	2	55	1	2	78	1.18041	2	2	69.8462	1	78	.	-1	.	.
ac	2	56	0	16	96	2.41107	3	8	96	-1	.	.	1	96	.
ac	2	57	0	15	100	2.84085	3	8	100	-1	.	.	1	100	.
ac	2	58	0	31	60	3.68076	3	2	60	-1	.	.	1	60	.
ac	2	59	0	32	103	1.06034	3	6	103	-1	.	.	1	103	.
ac	2	60	0	40	117	1.13039	1	8	117	-1	.	.	1	117	.
ac	2	61	0	39	116	1.82089	2	4	116	-1	.	.	1	116	.
ac	2	62	0	13	71	1.1704	3	5	71	-1	.	.	1	71	.
ac	2	63	1	23	44	1.75083	1	5	59.8462	1	44	.	-1	.	.
ac	2	64	1	5	139	1.98064	1	4	169.846	1	139	.	-1	.	.
ac	2	65	0	19	127	1.96062	1	6	127	-1	.	.	1	127	.
ac	2	66	0	18	142	2.63047	1	5	142	-1	.	.	1	142	.
ac	2	67	0	20	112	1.53078	3	5	112	-1	.	.	1	112	.
ac	2	68	1	30	1	1.4604	1	4	1	1	1	.	-1	.	.
ac	2	69	1	6	172	2.7811	2	2	174.846	1	.	172	-1	.	.
ac	2	70	1	26	28	2.58113	3	5	19.4615	1	28	.	-1	.	.
ac	2	71	1	25	71	1.67047	3	8	46.0769	1	71	.	-1	.	.
ac	2	72	1	24	144	1.6905	2	8	147.769	1	144	.	-1	.	.
ac	2	73	0	33	94	2.67056	3	4	94	-1	.	.	1	94	.
ac	2	74	0	12	29	2.29076	1	4	29	-1	.	.	1	29	.
ac	2	75	0	11	164	1.49049	2	2	164	-1	.	.	1	164	.
ac	2	76	1	29	142	2.70076	2	8	160.692	1	142	.	-1	.	.
ac	2	77	1	8	158	3.13116	3	2	163.385	1	158	.	-1	.	.
ac	2	78	1	22	91	2.74111	3	2	131.769	1	91	.	-1	.	.
ac	2	79	1	4	142	1.1404	2	5	150.538	1	142	.	-1	.	.
ac	2	80	1	1	71	1.44054	2	1	72.0769	1	71	.	-1	.	.
ac	3	81	1	1	74	1.5893	2	5	72.0769
ac	3	82	0	37	92	1.47048	2	4	92	-1	.	.	1	92	.
ac	3	83	0	36	140	2.45097	3	8	140	-1	.	.	1	140	.
ac	3	84	0	40	77	1.72048	3	1	77	-1	.	.	1	77	.
ac	3	85	1	22	96	2.4205	1	7	131.769	1	96	.	-1	.	.
ac	3	86	1	27	47	1.93061	2	8	51.3846	1	47	.	-1	.	.
ac	3	87	0	31	142	2.65111	2	6	142	-1	.	.	1	142	.
ac	3	88	1	8	156	1.53074	2	4	163.385	1	156	.	-1	.	.
ac	3	89	1	30	1	2.08032	3	8	1	1	1	.	-1	.	.
ac	3	90	0	18	58	1.45049	1	1	58	-1	.	.	1	.	58
ac	3	91	0	34	141	2.11066	2	2	141	-1	.	.	1	141	.
ac	3	92	1	10	84	1.43038	2	3	71.0769	1	84	.	-1	.	.
ac	3	93	1	5	165	1.8909	2	5	169.846	1	165	.	-1	.	.
ac	3	94	0	14	188	1.83055	3	4	188	-1	.	.	1	188	.
ac	3	95	1	28	119	2.88085	2	5	134.769	1	119	.	-1	.	.
ac	3	96	0	16	162	1.79085	3	3	162	-1	.	.	1	162	.
ac	3	97	0	12	174	2.43105	2	2	174	-1	.	.	1	174	.
ac	3	98	0	20	124	1.47047	3	4	124	-1	.	.	1	124	.
ac	3	99	0	13	159	1.90093	2	3	159	-1	.	.	1	159	.
ac	3	100	0	15	169	1.7206	2	1	169	-1	.	.	1	169	.
ac	3	101	0	35	77	1.56021	3	5	77	-1	.	.	1	77	.
ac	3	102	1	26	22	2.07038	3	7	19.4615	1	22	.	-1	.	.
ac	3	103	1	2	79	1.49054	3	6	69.8462	1	79	.	-1	.	.
ac	3	104	0	38	115	3.391	1	6	115	-1	.	.	1	115	.
ac	3	105	0	33	137	2.19033	1	2	137	-1	.	.	1	137	.
ac	3	106	1	21	96	2.17071	3	3	83.8462	1	96	.	-1	.	.
ac	3	107	1	6	184	1.7408	1	1	174.846	1	184	.	-1	.	.
ac	3	108	0	17	162	2.4308	3	2	162	-1	.	.	1	162	.
ac	3	109	1	29	173	1.42072	1	1	160.692	1	173	.	-1	.	.
ac	3	110	1	4	144	1.90026	1	6	150.538	1	144	.	-1	.	.
ac	3	111	1	7	200	1.6002	3	7	188	1	200	.	-1	.	.
ac	3	112	0	11	142	2.15071	1	5	142	-1	.	.	1	142	.
ac	3	113	1	24	142	2.15042	3	3	147.769	1	142	.	-1	.	.
ac	3	114	1	9	137	1.80054	3	4	141.615	1	137	.	-1	.	.
ac	3	115	1	3	200	1.57083	2	1	200	1	200	.	-1	.	.
ac	3	116	0	32	28	1.34038	1	4	28	-1	.	.	1	28	.
ac	3	117	1	25	52	1.87021	1	3	46.0769	1	52	.	-1	.	.
ac	3	118	1	23	42	1.41018	3	7	59.8462	1	42	.	-1	.	.
ac	3	119	0	19	166	1.90089	1	4	166	-1	.	.	1	166	.
ac	3	120	0	39	47	2.94094	3	3	47	-1	.	.	1	47	.
ac	4	121	1	5	163	2.15987	3	5	169.846
ac	4	122	1	30	1	1.70047	1	6	1	1	1	.	-1	.	.
ac	4	123	0	36	134	1.68046	2	8	134	-1	.	.	1	.	134
ac	4	124	0	32	155	1.47041	2	7	155	-1	.	.	1	155	.
ac	4	125	0	35	112	1.41052	2	4	112	-1	.	.	1	112	.
ac	4	126	0	13	88	1.34051	3	7	88	-1	.	.	1	88	.
ac	4	127	0	40	86	3.53107	1	3	86	-1	.	.	1	86	.
ac	4	128	0	16	48	2.37066	2	6	48	-1	.	.	1	48	.
ac	4	129	1	8	158	1.86029	1	8	163.385	1	158	.	-1	.	.
ac	4	130	0	34	79	1.87067	2	7	79	-1	.	.	1	79	.
ac	4	131	0	33	130	1.94053	2	2	130	-1	.	.	1	130	.
ac	4	132	0	15	200	2.0303	1	2	200	-1	.	.	1	200	.
ac	4	133	1	1	70	1.21066	3	7	72.0769	1	70	.	-1	.	.
ac	4	134	1	23	73	1.82089	1	1	59.8462	1	73	.	-1	.	.
ac	4	135	0	14	177	2.11058	3	2	177	-1	.	.	1	177	.
ac	4	136	1	9	132	2.08064	1	7	141.615	1	132	.	-1	.	.
ac	4	137	1	28	133	1.75054	2	3	134.769	1	133	.	-1	.	.
ac	4	138	1	3	200	1.68056	3	3	200	1	200	.	-1	.	.
ac	4	139	0	17	133	1.73061	1	4	133	-1	.	.	1	133	.
ac	4	140	0	20	169	1.50048	1	7	169	-1	.	.	1	169	.
ac	4	141	0	37	142	3.06094	3	7	142	-1	.	.	1	142	.
ac	4	142	1	10	67	2.68104	2	4	71.0769	1	67	.	-1	.	.
ac	4	143	0	11	148	2.0506	1	6	148	-1	.	.	1	148	.
ac	4	144	1	29	161	1.97058	3	8	160.692	1	161	.	-1	.	.
ac	4	145	0	39	168	1.85023	2	1	168	-1	.	.	1	168	.
ac	4	146	1	2	61	1.64049	1	3	69.8462	1	61	.	-1	.	.
ac	4	147	1	27	42	1.67057	2	5	51.3846	1	42	.	-1	.	.
ac	4	148	0	38	127	1.2104	3	5	127	-1	.	.	1	127	.
ac	4	149	1	6	178	1.48017	2	8	174.846	1	178	.	-1	.	.
ac	4	150	1	25	63	2.60073	2	7	46.0769	1	63	.	-1	.	.
ac	4	151	1	7	185	1.80078	1	7	188	1	185	.	-1	.	.
ac	4	152	0	19	177	1.78083	3	8	177	-1	.	.	1	177	.
ac	4	153	1	22	118	1.5205	2	1	131.769	1	118	.	-1	.	.
ac	4	154	1	21	87	1.44043	2	8	83.8462	1	87	.	-1	.	.
ac	4	155	1	24	145	1.89034	2	8	147.769	1	145	.	-1	.	.
ac	4	156	1	26	21	1.39033	3	2	19.4615	1	21	.	-1	.	.
ac	4	157	0	31	48	2.42035	3	2	48	-1	.	.	1	48	.
ac	4	158	0	18	89	1.94099	1	4	89	-1	.	.	1	89	.
ac	4	159	1	4	144	1.76018	2	4	150.538	1	144	.	-1	.	.
ac	4	160	0	12	40	1.85061	2	5	40	-1	.	.	1	40	.
ac	5	161	1	30	1	1.77922	2	5	1
ac	5	162	0	35	163	1.34045	1	4	163	-1	.	.	1	.	163
ac	5	163	0	18	61	1.48048	3	8	61	-1	.	.	1	61	.
ac	5	164	0	38	43	1.98056	1	8	43	-1	.	.	1	43	.
ac	5	165	1	27	63	1.76084	2	3	51.3846	1	63	.	-1	.	.
ac	5	166	1	21	63	2.55052	1	1	83.8462	1	63	.	-1	.	.
ac	5	167	0	40	60	2.1807	1	2	60	-1	.	.	1	60	.
ac	5	168	1	26	33	1.69048	1	2	19.4615	1	33	.	-1	.	.
ac	5	169	0	19	120	1.74055	1	1	120	-1	.	.	1	120	.
ac	5	170	1	23	65	1.65049	3	8	59.8462	1	65	.	-1	.	.
ac	5	171	1	25	46	1.15038	3	2	46.0769	1	46	.	-1	.	.
ac	5	172	0	13	77	1.74044	1	4	77	-1	.	.	1	77	.
ac	5	173	0	20	67	1.34067	1	5	67	-1	.	.	1	67	.
ac	5	174	1	28	142	2.17034	2	7	134.769	1	142	.	-1	.	.
ac	5	175	0	14	173	1.24005	2	7	173	-1	.	.	1	173	.
ac	5	176	1	8	183	1.49052	1	3	163.385	1	183	.	-1	.	.
ac	5	177	1	24	153	2.2307	1	1	147.769	1	153	.	-1	.	.
ac	5	178	1	5	168	1.88079	2	1	169.846	1	168	.	-1	.	.
ac	5	179	1	29	169	2.01089	3	1	160.692	1	169	.	-1	.	.
ac	5	180	0	17	71	1.5705	2	7	71	-1	.	.	1	71	.
ac	5	181	1	3	200	2.10038	3	5	200	1	200	.	-1	.	.
ac	5	182	1	4	144	0.950359	2	8	150.538	1	144	.	-1	.	.
ac	5	183	0	11	116	1.4604	3	1	116	-1	.	.	1	116	.
ac	5	184	0	12	123	1.50073	3	5	123	-1	.	.	1	123	.
ac	5	185	1	1	61	1.11066	1	1	72.0769	1	61	.	-1	.	.
ac	5	186	0	33	152	2.01054	2	6	152	-1	.	.	1	152	.
ac	5	187	0	37	63	1.8003	2	4	63	-1	.	.	1	63	.
ac	5	188	0	34	164	1.76028	2	4	164	-1	.	.	1	164	.
ac	5	189	1	2	69	2.49084	3	3	69.8462	1	69	.	-1	.	.
ac	5	190	0	39	41	1.68057	3	2	41	-1	.	.	1	41	.
ac	5	191	0	15	142	2.73054	3	6	142	-1	.	.	1	142	.
ac	5	192	0	32	67	1.86049	1	8	67	-1	.	.	1	67	.
ac	5	193	1	22	149	1.53036	3	8	131.769	1	149	.	-1	.	.
ac	5	194	1	7	196	1.57016	3	6	188	1	196	.	-1	.	.
ac	5	195	1	9	145	1.28071	3	1	141.615	1	145	.	-1	.	.
ac	5	196	0	36	44	2.94092	1	8	44	-1	.	.	1	44	.
ac	5	197	1	6	171	1.94022	2	7	174.846	1	171	.	-1	.	.
ac	5	198	0	16	35	1.64082	2	2	35	-1	.	.	1	35	.
ac	5	199	1	10	61	1.14041	3	4	71.0769	1	61	.	-1	.	.
ac	5	200	0	31	42	2.32067	2	5	42	-1	.	.	1	42	.
ac	6	201	0	32	162	1.61968	1	2	162
ac	6	202	1	1	62	2.14069	2	6	72.0769	1	62	.	-1	.	.
ac	6	203	0	17	151	1.37011	3	8	151	-1	.	.	1	151	.
ac	6	204	1	6	174	1.73076	2	4	174.846	1	174	.	-1	.	.
ac	6	205	0	12	117	1.66012	2	2	117	-1	.	.	1	117	.
ac	6	206	1	5	172	1.9907	2	3	169.846	1	172	.	-1	.	.
ac	6	207	1	22	141	2.0804	2	6	131.769	1	141	.	-1	.	.
ac	6	208	0	31	27	1.06039	2	1	27	-1	.	.	1	27	.
ac	6	209	0	13	65	3.72088	2	8	65	-1	.	.	1	65	.
ac	6	210	1	10	57	1.82092	1	4	71.0769	1	57	.	-1	.	.
ac	6	211	0	40	20	2.03062	3	3	20	-1	.	.	1	20	.
ac	6	212	0	20	73	2.12055	1	2	73	-1	.	.	1	73	.
ac	6	213	0	18	119	2.14098	1	1	119	-1	.	.	1	119	.
ac	6	214	0	33	71	3.52112	1	5	71	-1	.	.	1	71	.
ac	6	215	1	25	37	1.70023	3	6	46.0769	1	37	.	-1	.	.
ac	6	216	1	21	88	1.92036	2	8	83.8462	1	88	.	-1	.	.
ac	6	217	0	39	34	0.919975	3	6	34	-1	.	.	1	34	.
ac	6	218	1	29	170	1.72031	1	7	160.692	1	170	.	-1	.	.
ac	6	219	1	8	177	1.58073	2	1	163.385	1	177	.	-1	.	.
ac	6	220	0	35	51	1.68053	1	3	51	-1	.	.	1	51	.
ac	6	221	0	38	13	3.0706	2	8	13	-1	.	.	1	13	.
ac	6	222	1	23	68	2.49069	1	2	59.8462	1	68	.	-1	.	.
ac	6	223	0	36	34	1.54078	2	6	34	-1	.	.	1	34	.
ac	6	224	0	15	128	1.81063	1	2	128	-1	.	.	1	128	.
ac	6	225	1	28	146	2.08064	3	1	134.769	1	146	.	-1	.	.
ac	6	226	1	27	35	0.990348	2	8	51.3846	1	35	.	-1	.	.
ac	6	227	1	26	12	1.3704	3	2	19.4615	1	12	.	-1	.	.
ac	6	228	0	37	65	1.64015	1	8	65	-1	.	.	1	65	.
ac	6	229	0	34	69	2.68051	2	5	69	-1	.	.	1	69	.
ac	6	230	1	24	157	2.27106	3	6	147.769	1	157	.	-1	.	.
ac	6	231	0	19	182	1.7203	2	2	182	-1	.	.	1	182	.
ac	6	232	0	11	111	1.16008	1	5	111	-1	.	.	1	111	.
ac	6	233	0	14	58	1.93038	1	8	58	-1	.	.	1	58	.
ac	6	234	1	9	140	1.19041	2	1	141.615	1	140	.	-1	.	.
ac	6	235	1	2	53	1.77022	1	4	69.8462	1	53	.	-1	.	.
ac	6	236	1	30	1	1.38018	1	8	1	1	1	.	-1	.	.
ac	6	237	1	3	200	2.23065	2	2	200	1	.	200	-1	.	.
ac	6	238	0	16	82	3.1409	2	2	82	-1	.	.	1	82	.
ac	6	239	1	7	185	1.54056	2	1	188	1	185	.	-1	.	.
ac	6	240	1	4	141	1.95069	2	5	150.538	1	141	.	-1	.	.
ac	7	241	0	19	116	2.37949	1	7	116
ac	7	242	1	25	40	1.27039	3	3	46.0769	1	40	.	-1	.	.
ac	7	243	0	38	68	1.86058	3	8	68	-1	.	.	1	68	.
ac	7	244	1	5	174	1.32049	3	5	169.846	1	174	.	-1	.	.
ac	7	245	1	27	61	1.73028	2	5	51.3846	1	61	.	-1	.	.
ac	7	246	1	10	78	1.36067	1	5	71.0769	1	78	.	-1	.	.
ac	7	247	0	20	132	1.65044	3	8	132	-1	.	.	1	132	.
ac	7	248	0	33	149	2.02036	1	3	149	-1	.	.	1	149	.
ac	7	249	0	18	111	1.3502	2	6	111	-1	.	.	1	111	.
ac	7	250	1	1	79	1.38044	2	8	72.0769	1	79	.	-1	.	.
ac	7	251	1	26	15	1.6006	3	2	19.4615	1	15	.	-1	.	.
ac	7	252	0	40	28	1.84093	3	6	28	-1	.	.	1	28	.
ac	7	253	0	16	123	1.55078	2	5	123	-1	.	.	1	123	.
ac	7	254	0	15	178	1.54081	1	6	178	-1	.	.	1	178	.
ac	7	255	1	30	1	1.47019	2	2	1	1	1	.	-1	.	.
ac	7	256	0	14	161	1.51042	2	4	161	-1	.	.	1	.	161
ac	7	257	1	4	136	1.59052	3	7	150.538	1	136	.	-1	.	.
ac	7	258	0	32	78	1.44053	2	6	78	-1	.	.	1	78	.
ac	7	259	0	35	31	1.12064	1	3	31	-1	.	.	1	31	.
ac	7	260	1	22	157	2.10062	1	8	131.769	1	157	.	-1	.	.
ac	7	261	0	34	46	3.94144	1	8	46	-1	.	.	1	46	.
ac	7	262	0	37	156	3.24101	2	7	156	-1	.	.	1	156	.
ac	7	263	1	28	141	1.3101	1	7	134.769	1	141	.	-1	.	.
ac	7	264	1	29	161	1.22038	3	3	160.692	1	161	.	-1	.	.
ac	7	265	1	24	154	1.75057	3	1	147.769	1	154	.	-1	.	.
ac	7	266	1	3	200	2.04032	1	2	200	1	200	.	-1	.	.
ac	7	267	1	2	77	1.29034	3	6	69.8462	1	77	.	-1	.	.
ac	7	268	0	39	100	2.61102	1	2	100	-1	.	.	1	100	.
ac	7	269	0	36	48	2.19075	2	8	48	-1	.	.	1	48	.
ac	7	270	0	13	86	2.6605	1	6	86	-1	.	.	1	86	.
ac	7	271	0	31	56	1.96032	2	4	56	-1	.	.	1	56	.
ac	7	272	1	8	145	1.17066	3	7	163.385	1	145	.	-1	.	.
ac	7	273	1	9	152	1.8409	3	6	141.615	1	152	.	-1	.	.
ac	7	274	1	23	63	1.67046	3	8	59.8462	1	63	.	-1	.	.
ac	7	275	1	6	176	1.32006	1	8	174.846	1	176	.	-1	.	.
ac	7	276	0	12	48	2.52083	1	8	48	-1	.	.	1	48	.
ac	7	277	0	17	116	1.91063	2	1	116	-1	.	.	1	116	.
ac	7	278	1	7	186	1.98054	3	5	188	1	186	.	-1	.	.
ac	7	279	1	21	93	2.84094	3	1	83.8462	1	93	.	-1	.	.
ac	7	280	0	11	42	2.13062	1	8	42	-1	.	.	1	42	.
ac	8	281	1	4	156	1.80935	1	6	150.538
ac	8	282	1	2	74	0.890255	1	7	69.8462	1	74	.	-1	.	.
ac	8	283	0	33	40	1.30052	2	2	40	-1	.	.	1	40	.
ac	8	284	0	40	115	2.1909	3	8	115	-1	.	.	1	115	.
ac	8	285	0	19	162	1.29017	2	1	162	-1	.	.	1	162	.
ac	8	286	0	18	172	2.19063	1	8	172	-1	.	.	1	172	.
ac	8	287	0	20	169	2.19068	1	1	169	-1	.	.	1	169	.
ac	8	288	1	10	65	1.02012	1	4	71.0769	1	65	.	-1	.	.
ac	8	289	1	21	93	3.07123	3	4	83.8462	1	93	.	-1	.	.
ac	8	290	0	34	136	1.7003	3	2	136	-1	.	.	1	136	.
ac	8	291	0	36	157	1.5105	1	2	157	-1	.	.	1	157	.
ac	8	292	1	28	151	0.940073	3	1	134.769	1	151	.	-1	.	.
ac	8	293	1	27	50	0.930314	1	7	51.3846	1	50	.	-1	.	.
ac	8	294	1	1	77	1.50045	2	2	72.0769	1	77	.	-1	.	.
ac	8	295	1	24	155	1.91058	2	4	147.769	1	155	.	-1	.	.
ac	8	296	1	29	160	1.9206	1	3	160.692	1	160	.	-1	.	.
ac	8	297	0	17	182	1.96039	2	1	182	-1	.	.	1	182	.
ac	8	298	0	13	135	1.0104	3	3	135	-1	.	.	1	135	.
ac	8	299	1	8	172	2.11064	1	6	163.385	1	172	.	-1	.	.
ac	8	300	0	16	171	1.68087	3	2	171	-1	.	.	1	171	.
ac	8	301	1	5	181	1.46021	3	7	169.846	1	181	.	-1	.	.
ac	8	302	1	6	181	1.34015	1	8	174.846	1	181	.	-1	.	.
ac	8	303	1	26	11	1.68078	2	8	19.4615	1	11	.	-1	.	.
ac	8	304	1	3	200	1.77053	3	7	200	1	200	.	-1	.	.
ac	8	305	1	7	184	1.34045	3	8	188	1	184	.	-1	.	.
ac	8	306	1	9	133	1.34076	1	2	141.615	1	133	.	-1	.	.
ac	8	307	0	14	122	1.27066	3	5	122	-1	.	.	1	122	.
ac	8	308	0	15	153	1.42078	2	1	153	-1	.	.	1	153	.
ac	8	309	1	22	149	1.44045	3	7	131.769	1	149	.	-1	.	.
ac	8	310	0	12	131	1.89058	3	8	131	-1	.	.	1	131	.
ac	8	311	0	11	64	2.15072	1	3	64	-1	.	.	1	64	.
ac	8	312	1	30	1	1.49051	2	6	1	1	1	.	-1	.	.
ac	8	313	1	23	74	2.01057	3	5	59.8462	1	.	74	-1	.	.
ac	8	314	0	37	38	1.95091	3	4	38	-1	.	.	1	38	.
ac	8	315	0	35	32	1.66051	2	2	32	-1	.	.	1	32	.
ac	8	316	1	25	44	1.47043	1	5	46.0769	1	44	.	-1	.	.
ac	8	317	0	32	64	1.07039	1	6	64	-1	.	.	1	64	.
ac	8	318	0	38	31	1.54049	3	4	31	-1	.	.	1	31	.
ac	8	319	0	31	31	1.34017	2	4	31	-1	.	.	1	31	.
ac	8	320	0	39	135	2.13068	3	4	135	-1	.	.	1	135	.
ac	9	321	1	30	1	2.59956	1	5	1
ac	9	322	0	17	136	1.83049	3	2	136	-1	.	.	1	.	136
ac	9	323	1	24	158	2.75111	1	3	147.769	1	158	.	-1	.	.
ac	9	324	0	14	184	1.74049	1	5	184	-1	.	.	1	184	.
ac	9	325	1	25	37	1.12035	2	6	46.0769	1	37	.	-1	.	.
ac	9	326	1	21	82	1.14036	1	1	83.8462	1	82	.	-1	.	.
ac	9	327	1	27	52	1.96033	3	3	51.3846	1	52	.	-1	.	.
ac	9	328	1	7	186	1.41047	2	6	188	1	186	.	-1	.	.
ac	9	329	1	4	164	2.45073	2	5	150.538	1	164	.	-1	.	.
ac	9	330	0	13	115	1.36075	3	4	115	-1	.	.	1	115	.
ac	9	331	1	28	151	1.27036	1	1	134.769	1	151	.	-1	.	.
ac	9	332	0	16	29	1.93054	2	8	29	-1	.	.	1	29	.
ac	9	333	1	5	183	2.37033	1	7	169.846	1	183	.	-1	.	.
ac	9	334	1	2	63	1.44051	1	1	69.8462	1	63	.	-1	.	.
ac	9	335	0	35	84	2.07064	1	4	84	-1	.	.	1	84	.
ac	9	336	0	38	32	1.06007	3	1	32	-1	.	.	1	32	.
ac	9	337	1	9	140	1.39071	3	2	141.615	1	140	.	-1	.	.
ac	9	338	0	32	69	1.82066	3	8	69	-1	.	.	1	69	.
ac	9	339	0	33	43	2.14046	1	1	43	-1	.	.	1	43	.
ac	9	340	1	6	183	1.62055	1	1	174.846	1	183	.	-1	.	.
ac	9	341	1	29	158	1.43046	1	1	160.692	1	158	.	-1	.	.
ac	9	342	1	3	200	1.69051	3	5	200	1	200	.	-1	.	.
ac	9	343	1	23	60	2.0503	2	7	59.8462	1	60	.	-1	.	.
ac	9	344	1	26	23	1.13013	1	7	19.4615	1	23	.	-1	.	.
ac	9	345	1	8	173	1.57052	3	2	163.385	1	173	.	-1	.	.
ac	9	346	1	1	63	1.82055	1	2	72.0769	1	63	.	-1	.	.
ac	9	347	0	18	200	2.20099	2	2	200	-1	.	.	1	200	.
ac	9	348	0	39	58	3.12095	2	2	58	-1	.	.	1	58	.
ac	9	349	0	34	26	1.77048	1	5	26	-1	.	.	1	26	.
ac	9	350	0	37	10	1.87022	1	5	10	-1	.	.	1	10	.
ac	9	351	0	40	156	1.34037	3	6	156	-1	.	.	1	156	.
ac	9	352	0	12	58	1.73028	1	4	58	-1	.	.	1	58	.
ac	9	353	1	22	154	1.58051	3	3	131.769	1	154	.	-1	.	.
ac	9	354	0	31	79	1.26036	2	2	79	-1	.	.	1	79	.
ac	9	355	0	36	57	1.45048	1	3	57	-1	.	.	1	57	.
ac	9	356	0	20	177	1.57044	2	7	177	-1	.	.	1	177	.
ac	9	357	0	19	150	2.64048	3	1	150	-1	.	.	1	150	.
ac	9	358	0	11	188	2.47104	2	2	188	-1	.	.	1	188	.
ac	9	359	0	15	142	1.9006	3	5	142	-1	.	.	1	142	.
ac	9	360	1	10	64	3.13101	2	4	71.0769	1	64	.	-1	.	.
ac	10	361	0	18	62	1.44865	3	4	62
ac	10	362	0	15	41	1.77022	2	8	41	-1	.	.	1	41	.
ac	10	363	1	28	141	1.56043	2	2	134.769	1	141	.	-1	.	.
ac	10	364	1	1	60	1.29066	3	1	72.0769	1	60	.	-1	.	.
ac	10	365	1	25	44	1.51053	1	3	46.0769	1	44	.	-1	.	.
ac	10	366	0	11	162	1.83061	1	7	162	-1	.	.	1	162	.
ac	10	367	0	19	30	1.4004	2	8	30	-1	.	.	1	30	.
ac	10	368	0	34	137	2.28072	1	1	137	-1	.	.	1	137	.
ac	10	369	0	40	133	1.55017	3	3	133	-1	.	.	1	133	.
ac	10	370	1	10	68	2.17056	1	6	71.0769	1	68	.	-1	.	.
ac	10	371	1	29	160	1.64076	2	3	160.692	1	160	.	-1	.	.
ac	10	372	0	33	78	1.55048	2	5	78	-1	.	.	1	78	.
ac	10	373	1	9	138	1.6305	3	4	141.615	1	138	.	-1	.	.
ac	10	374	0	20	160	1.86087	1	2	160	-1	.	.	1	160	.
ac	10	375	0	35	35	1.03031	3	1	35	-1	.	.	1	35	.
ac	10	376	0	13	189	1.35022	1	4	189	-1	.	.	1	189	.
ac	10	377	1	3	200	1.85088	2	6	200	1	200	.	-1	.	.
ac	10	378	1	2	71	5.69132	3	3	69.8462	1	71	.	-1	.	.
ac	10	379	0	39	80	2.04094	2	3	80	-1	.	.	1	80	.
ac	10	380	1	8	176	1.30011	1	1	163.385	1	176	.	-1	.	.
ac	10	381	0	37	37	1.53016	2	1	37	-1	.	.	1	37	.
ac	10	382	1	4	159	1.21066	3	3	150.538	1	159	.	-1	.	.
ac	10	383	1	24	142	1.5707	1	5	147.769	1	142	.	-1	.	.
ac	10	384	0	16	126	1.34043	3	6	126	-1	.	.	1	126	.
ac	10	385	1	30	1	1.6805	1	4	1	1	1	.	-1	.	.
ac	10	386	0	17	172	1.4405	1	6	172	-1	.	.	1	.	172
ac	10	387	0	36	18	2.1207	1	4	18	-1	.	.	1	18	.
ac	10	388	1	23	64	2.03061	2	7	59.8462	1	64	.	-1	.	.
ac	10	389	1	6	178	1.48021	3	3	174.846	1	178	.	-1	.	.
ac	10	390	0	32	144	1.26021	2	1	144	-1	.	.	1	144	.
ac	10	391	0	31	137	1.81078	1	3	137	-1	.	.	1	137	.
ac	10	392	0	14	30	1.32045	3	3	30	-1	.	.	1	30	.
ac	10	393	1	7	191	1.12042	3	8	188	1	191	.	-1	.	.
ac	10	394	1	22	147	2.63077	3	3	131.769	1	147	.	-1	.	.
ac	10	395	1	5	184	1.58071	3	5	169.846	1	184	.	-1	.	.
ac	10	396	1	27	45	2.3704	3	1	51.3846	1	45	.	-1	.	.
ac	10	397	1	21	86	1.68077	2	4	83.8462	1	86	.	-1	.	.
ac	10	398	0	38	61	1.54045	3	5	61	-1	.	.	1	61	.
ac	10	399	1	26	8	1.60054	3	5	19.4615	1	8	.	-1	.	.
ac	10	400	0	12	158	1.31075	1	1	158	-1	.	.	1	158	.
aw	1	1	1	28	70	1.34902	3	8	162.8
aw	1	2	0	31	71	5.71172	1	6	71	-1	.	.	1	71	.
aw	1	3	1	25	1	3.04083	2	1	13.7	1	.	1	-1	.	.
aw	1	4	0	40	49	2.0506	1	3	49	-1	.	.	1	.	49
aw	1	5	0	11	26	1.90058	1	1	26	-1	.	.	1	.	26
aw	1	6	0	20	114	1.26046	3	2	114	-1	.	.	1	.	114
aw	1	7	0	39	100	1.59044	3	6	100	-1	.	.	1	100	.
aw	1	8	1	3	135	1.21064	3	1	171.55	1	.	135	-1	.	.
aw	1	9	0	38	23	2.25097	3	3	23	-1	.	.	1	23	.
aw	1	10	0	33	1	1.47043	3	8	1	-1	.	.	1	.	1
aw	1	11	1	10	101	3.3813	2	5	103.8	1	.	101	-1	.	.
aw	1	12	0	13	27	3.02128	2	3	27	-1	.	.	1	27	.
aw	1	13	1	2	68	1.15064	1	5	61.05	1	.	68	-1	.	.
aw	1	14	1	9	97	1.80025	3	1	154.55	1	.	97	-1	.	.
aw	1	15	0	32	31	1.4107	2	5	31	-1	.	.	1	31	.
aw	1	16	0	14	109	1.28052	2	4	109	-1	.	.	1	.	109
aw	1	17	0	36	104	1.00029	2	8	104	-1	.	.	1	104	.
aw	1	18	1	8	134	0.859955	1	4	170.95	1	134	.	-1	.	.
aw	1	19	0	15	26	1.63079	1	2	26	-1	.	.	1	26	.
aw	1	20	1	4	156	1.97036	2	3	168.05	1	.	156	-1	.	.
aw	1	21	0	17	102	1.42042	1	5	102	-1	.	.	1	102	.
aw	1	22	0	18	100	1.56058	2	4	100	-1	.	.	1	.	100
aw	1	23	1	29	144	1.63025	2	1	141.1	1	.	144	-1	.	.
aw	1	24	1	30	1	1.82033	3	3	1.95	1	1	.	-1	.	.
aw	1	25	1	6	137	2.09068	1	6	167.25	1	.	137	-1	.	.
aw	1	26	1	7	154	1.15037	3	7	171.25	1	154	.	-1	.	.
aw	1	27	1	23	97	1.44046	3	4	160.5	1	97	.	-1	.	.
aw	1	28	1	22	85	1.16041	3	6	124	1	85	.	-1	.	.
aw	1	29	1	21	53	1.25032	3	5	48.95	1	53	.	-1	.	.
aw	1	30	0	19	21	2.07065	1	2	21	-1	.	.	1	.	21
aw	1	31	1	26	1	1.93059	1	1	3.2	1	.	1	-1	.	.
aw	1	32	1	5	130	2.11064	2	3	170.3	1	.	130	-1	.	.
aw	1	33	1	24	167	1.66072	3	2	161.55	1	167	.	-1	.	.
aw	1	34	0	12	162	1.60027	1	5	162	-1	.	.	1	162	.
aw	1	35	0	16	17	0.770326	1	5	17	-1	.	.	1	17	.
aw	1	36	0	35	36	1.20007	2	5	36	-1	.	.	1	.	36
aw	1	37	0	34	12	0.980398	3	7	12	-1	.	.	1	.	12
aw	1	38	1	27	53	1.99068	2	7	55.25	1	.	53	-1	.	.
aw	1	39	0	37	117	1.10035	3	3	117	-1	.	.	1	.	117
aw	1	40	1	1	24	3.62142	1	4	26.8	1	24	.	-1	.	.
aw	2	41	0	14	47	2.60988	2	4	47
aw	2	42	0	12	28	0.74026	1	4	28	-1	.	.	1	.	28
aw	2	43	1	7	144	1.54043	1	3	171.25	1	.	144	-1	.	.
aw	2	44	0	20	119	1.1903	3	3	119	-1	.	.	1	119	.
aw	2	45	1	26	20	1.49081	3	6	3.2	1	20	.	-1	.	.
aw	2	46	0	17	119	0.889972	3	3	119	-1	.	.	1	.	119
aw	2	47	0	39	124	0.850354	2	1	124	-1	.	.	1	124	.
aw	2	48	1	10	100	2.46077	2	8	103.8	1	100	.	-1	.	.
aw	2	49	0	19	65	1.02064	1	1	65	-1	.	.	1	65	.
aw	2	50	1	27	50	1.54049	3	3	55.25	1	.	50	-1	.	.
aw	2	51	0	34	107	1.43047	3	8	107	-1	.	.	1	.	107
aw	2	52	0	33	76	0.960537	1	2	76	-1	.	.	1	76	.
aw	2	53	0	36	130	1.46041	2	3	130	-1	.	.	1	.	130
aw	2	54	0	38	125	1.48023	2	4	125	-1	.	.	1	125	.
aw	2	55	0	35	99	1.82084	2	1	99	-1	.	.	1	99	.
aw	2	56	0	40	98	1.4505	1	8	98	-1	.	.	1	.	98
aw	2	57	0	13	66	1.03044	1	3	66	-1	.	.	1	.	66
aw	2	58	1	22	102	1.65076	2	7	124	1	.	102	-1	.	.
aw	2	59	0	15	71	1.29047	2	2	71	-1	.	.	1	71	.
aw	2	60	0	31	47	1.84057	1	6	47	-1	.	.	1	.	47
aw	2	61	1	23	132	1.32048	1	7	160.5	1	.	132	-1	.	.
aw	2	62	1	6	157	1.76081	1	5	167.25	1	157	.	-1	.	.
aw	2	63	1	29	121	1.16041	1	6	141.1	1	121	.	-1	.	.
aw	2	64	0	16	109	1.40018	3	2	109	-1	.	.	1	109	.
aw	2	65	1	21	74	2.48075	1	2	48.95	1	74	.	-1	.	.
aw	2	66	1	2	46	1.51048	2	5	61.05	1	.	46	-1	.	.
aw	2	67	0	18	122	1.0301	1	5	122	-1	.	.	1	.	122
aw	2	68	1	24	127	1.20033	3	2	161.55	1	127	.	-1	.	.
aw	2	69	1	8	158	1.59058	2	1	170.95	1	158	.	-1	.	.
aw	2	70	1	1	51	2.32105	1	5	26.8	1	51	.	-1	.	.
aw	2	71	0	11	94	1.14008	2	2	94	-1	.	.	1	.	94
aw	2	72	0	32	67	0.879993	3	5	67	-1	.	.	1	.	67
aw	2	73	1	5	133	1.29006	3	8	170.3	1	.	133	-1	.	.
aw	2	74	1	4	123	0.709998	2	2	168.05	1	123	.	-1	.	.
aw	2	75	1	9	132	1.24037	2	8	154.55	1	132	.	-1	.	.
aw	2	76	1	30	1	3.33099	3	3	1.95	1	1	.	-1	.	.
aw	2	77	1	3	168	3.24086	2	1	171.55	1	.	168	-1	.	.
aw	2	78	1	28	169	1.76045	1	8	162.8	1	169	.	-1	.	.
aw	2	79	0	37	69	1.0904	2	7	69	-1	.	.	1	69	.
aw	2	80	1	25	9	1.43011	3	7	13.7	1	.	9	-1	.	.
aw	3	81	0	36	31	1.45928	3	5	31
aw	3	82	0	31	78	2.35069	2	4	78	-1	.	.	1	.	78
aw	3	83	1	9	137	0.740297	2	1	154.55	1	.	137	-1	.	.
aw	3	84	1	2	52	1.54048	1	4	61.05	1	52	.	-1	.	.
aw	3	85	1	26	26	2.51041	2	5	3.2	1	.	26	-1	.	.
aw	3	86	0	34	36	2.15096	3	3	36	-1	.	.	1	.	36
aw	3	87	0	16	139	0.72994	3	7	139	-1	.	.	1	.	139
aw	3	88	0	40	40	1.50047	3	3	40	-1	.	.	1	40	.
aw	3	89	1	22	144	2.61057	1	7	124	1	.	144	-1	.	.
aw	3	90	1	8	179	1.02004	3	6	170.95	1	179	.	-1	.	.
aw	3	91	0	15	174	1.76085	1	4	174	-1	.	.	1	174	.
aw	3	92	1	10	110	1.13069	3	7	103.8	1	110	.	-1	.	.
aw	3	93	1	6	135	1.09034	2	5	167.25	1	135	.	-1	.	.
aw	3	94	0	14	101	3.10075	3	4	101	-1	.	.	1	101	.
aw	3	95	0	12	23	1.27006	1	6	23	-1	.	.	1	.	23
aw	3	96	1	4	159	1.23015	2	5	168.05	1	.	159	-1	.	.
aw	3	97	1	28	172	1.16066	1	2	162.8	1	172	.	-1	.	.
aw	3	98	0	13	77	1.54022	2	5	77	-1	.	.	1	77	.
aw	3	99	0	35	178	1.7908	1	1	178	-1	.	.	1	.	178
aw	3	100	1	30	1	1.43022	1	2	1.95	1	1	.	-1	.	.
aw	3	101	0	39	27	1.87032	1	1	27	-1	.	.	1	.	27
aw	3	102	0	20	169	1.66058	3	2	169	-1	.	.	1	.	169
aw	3	103	0	32	14	2.78086	3	7	14	-1	.	.	1	14	.
aw	3	104	0	37	19	1.53045	1	5	19	-1	.	.	1	.	19
aw	3	105	1	5	186	1.17063	1	6	170.3	1	.	186	-1	.	.
aw	3	106	0	17	98	4.01109	1	2	98	-1	.	.	1	98	.
aw	3	107	0	18	29	1.11006	3	3	29	-1	.	.	1	.	29
aw	3	108	0	33	123	1.15068	1	7	123	-1	.	.	1	.	123
aw	3	109	1	24	126	1.22039	3	7	161.55	1	126	.	-1	.	.
aw	3	110	0	19	68	1.06037	2	8	68	-1	.	.	1	68	.
aw	3	111	1	1	39	1.33048	2	5	26.8	1	.	39	-1	.	.
aw	3	112	1	25	13	1.34046	2	8	13.7	1	.	13	-1	.	.
aw	3	113	1	3	167	1.63045	1	6	171.55	1	.	167	-1	.	.
aw	3	114	1	23	175	1.25044	2	8	160.5	1	175	.	-1	.	.
aw	3	115	0	11	102	1.57073	2	2	102	-1	.	.	1	102	.
aw	3	116	1	7	176	1.16041	3	7	171.25	1	.	176	-1	.	.
aw	3	117	1	21	78	2.24099	3	6	48.95	1	78	.	-1	.	.
aw	3	118	0	38	75	0.860045	2	2	75	-1	.	.	1	.	75
aw	3	119	1	27	64	1.3201	3	3	55.25	1	.	64	-1	.	.
aw	3	120	1	29	128	1.61048	2	6	141.1	1	.	128	-1	.	.
aw	4	121	0	35	124	1.84943	3	4	124
aw	4	122	0	40	123	1.35046	3	4	123	-1	.	.	1	123	.
aw	4	123	0	31	131	1.60054	2	8	131	-1	.	.	1	131	.
aw	4	124	0	19	129	1.78083	2	2	129	-1	.	.	1	129	.
aw	4	125	0	18	35	1.41043	3	7	35	-1	.	.	1	35	.
aw	4	126	1	6	129	2.47073	2	5	167.25	1	.	129	-1	.	.
aw	4	127	0	11	67	0.92009	3	6	67	-1	.	.	1	67	.
aw	4	128	1	8	170	2.00031	3	4	170.95	1	.	170	-1	.	.
aw	4	129	1	2	80	1.42049	3	4	61.05	1	80	.	-1	.	.
aw	4	130	0	38	134	0.900243	1	6	134	-1	.	.	1	.	134
aw	4	131	0	20	67	1.22017	3	8	67	-1	.	.	1	67	.
aw	4	132	0	13	73	2.01064	2	4	73	-1	.	.	1	.	73
aw	4	133	1	24	135	2.29078	2	3	161.55	1	.	135	-1	.	.
aw	4	134	0	14	69	1.38049	1	6	69	-1	.	.	1	69	.
aw	4	135	1	7	178	1.05067	2	4	171.25	1	.	178	-1	.	.
aw	4	136	1	4	171	2.14065	3	1	168.05	1	171	.	-1	.	.
aw	4	137	0	33	118	1.75028	2	8	118	-1	.	.	1	118	.
aw	4	138	1	9	133	2.411	2	6	154.55	1	133	.	-1	.	.
aw	4	139	0	34	129	1.53055	3	2	129	-1	.	.	1	129	.
aw	4	140	1	23	125	1.39045	1	3	160.5	1	125	.	-1	.	.
aw	4	141	1	29	128	1.31044	3	8	141.1	1	128	.	-1	.	.
aw	4	142	1	10	105	2.421	3	8	103.8	1	105	.	-1	.	.
aw	4	143	1	21	77	2.46071	3	8	48.95	1	77	.	-1	.	.
aw	4	144	1	30	1	1.56081	3	6	1.95	1	.	1	-1	.	.
aw	4	145	1	26	1	1.61074	2	3	3.2	1	.	1	-1	.	.
aw	4	146	1	1	21	1.40047	1	5	26.8	1	.	21	-1	.	.
aw	4	147	1	3	172	1.74059	2	2	171.55	1	.	172	-1	.	.
aw	4	148	0	39	32	2.28075	3	3	32	-1	.	.	1	32	.
aw	4	149	1	25	1	1.80029	1	6	13.7	1	.	1	-1	.	.
aw	4	150	1	27	59	0.830245	3	3	55.25	1	.	59	-1	.	.
aw	4	151	1	22	123	1.57026	1	5	124	1	.	123	-1	.	.
aw	4	152	0	17	126	0.970247	1	8	126	-1	.	.	1	126	.
aw	4	153	1	5	174	1.19002	2	2	170.3	1	174	.	-1	.	.
aw	4	154	0	12	71	2.75079	1	1	71	-1	.	.	1	71	.
aw	4	155	0	32	138	1.26039	1	7	138	-1	.	.	1	.	138
aw	4	156	0	16	130	1.14033	3	6	130	-1	.	.	1	130	.
aw	4	157	0	37	23	1.37054	3	5	23	-1	.	.	1	23	.
aw	4	158	0	36	128	0.76034	1	3	128	-1	.	.	1	.	128
aw	4	159	0	15	158	2.28108	1	3	158	-1	.	.	1	158	.
aw	4	160	1	28	161	3.30099	3	1	162.8	1	161	.	-1	.	.
aw	5	161	1	8	158	2.19943	1	5	170.95
aw	5	162	1	4	150	5.85183	3	2	168.05	1	150	.	-1	.	.
aw	5	163	1	7	160	1.65029	2	1	171.25	1	160	.	-1	.	.
aw	5	164	0	20	31	1.23047	2	3	31	-1	.	.	1	31	.
aw	5	165	0	17	35	3.90082	3	5	35	-1	.	.	1	.	35
aw	5	166	0	35	21	2.26071	1	6	21	-1	.	.	1	.	21
aw	5	167	0	31	99	1.38054	3	3	99	-1	.	.	1	.	99
aw	5	168	0	34	38	1.13041	1	4	38	-1	.	.	1	.	38
aw	5	169	1	22	120	1.43012	1	4	124	1	.	120	-1	.	.
aw	5	170	1	10	108	2.50075	3	7	103.8	1	108	.	-1	.	.
aw	5	171	1	29	154	2.30061	3	5	141.1	1	154	.	-1	.	.
aw	5	172	1	2	52	1.30014	2	8	61.05	1	52	.	-1	.	.
aw	5	173	0	19	62	0.930297	3	5	62	-1	.	.	1	.	62
aw	5	174	0	11	34	4.32127	1	6	34	-1	.	.	1	.	34
aw	5	175	1	23	159	1.93024	2	3	160.5	1	.	159	-1	.	.
aw	5	176	0	40	173	1.11035	2	6	173	-1	.	.	1	173	.
aw	5	177	0	37	35	1.59051	1	8	35	-1	.	.	1	35	.
aw	5	178	0	15	30	1.12035	2	5	30	-1	.	.	1	.	30
aw	5	179	1	1	9	2.04063	1	3	26.8	1	.	9	-1	.	.
aw	5	180	0	32	40	5.05153	2	4	40	-1	.	.	1	.	40
aw	5	181	0	33	161	1.9603	2	1	161	-1	.	.	1	.	161
aw	5	182	1	3	176	2.0107	1	7	171.55	1	176	.	-1	.	.
aw	5	183	1	21	57	2.03092	1	7	48.95	1	57	.	-1	.	.
aw	5	184	1	5	177	2.42074	3	8	170.3	1	.	177	-1	.	.
aw	5	185	0	38	23	2.05037	3	6	23	-1	.	.	1	23	.
aw	5	186	1	30	1	2.08068	1	2	1.95	1	.	1	-1	.	.
aw	5	187	1	6	175	1.28038	2	8	167.25	1	.	175	-1	.	.
aw	5	188	1	26	1	1.0803	2	5	3.2	1	1	.	-1	.	.
aw	5	189	1	25	1	1.70053	2	3	13.7	1	.	1	-1	.	.
aw	5	190	0	36	44	1.04007	2	4	44	-1	.	.	1	.	44
aw	5	191	0	39	21	1.06055	1	2	21	-1	.	.	1	.	21
aw	5	192	1	28	175	1.08006	3	2	162.8	1	.	175	-1	.	.
aw	5	193	0	18	62	2.351	3	1	62	-1	.	.	1	62	.
aw	5	194	0	12	53	1.01006	2	2	53	-1	.	.	1	.	53
aw	5	195	1	9	151	0.87021	3	1	154.55	1	.	151	-1	.	.
aw	5	196	1	24	170	1.16027	1	8	161.55	1	170	.	-1	.	.
aw	5	197	0	16	50	1.94065	2	6	50	-1	.	.	1	50	.
aw	5	198	0	14	49	2.20075	3	6	49	-1	.	.	1	.	49
aw	5	199	0	13	87	4.40136	2	1	87	-1	.	.	1	.	87
aw	5	200	1	27	71	1.31047	1	5	55.25	1	.	71	-1	.	.
aw	6	201	0	39	26	3.5297	3	7	26
aw	6	202	0	34	35	1.04015	1	5	35	-1	.	.	1	.	35
aw	6	203	0	31	11	1.09061	3	8	11	-1	.	.	1	.	11
aw	6	204	1	28	161	2.15039	3	3	162.8	1	.	161	-1	.	.
aw	6	205	0	16	67	1.1606	1	4	67	-1	.	.	1	67	.
aw	6	206	0	13	98	2.11056	3	1	98	-1	.	.	1	.	98
aw	6	207	1	5	169	1.37042	1	2	170.3	1	.	169	-1	.	.
aw	6	208	0	35	40	2.04062	3	1	40	-1	.	.	1	40	.
aw	6	209	0	32	159	1.71054	1	2	159	-1	.	.	1	.	159
aw	6	210	0	18	121	1.32048	1	4	121	-1	.	.	1	121	.
aw	6	211	1	4	168	1.46046	3	8	168.05	1	168	.	-1	.	.
aw	6	212	0	33	169	1.71055	3	8	169	-1	.	.	1	169	.
aw	6	213	1	9	148	1.83032	2	2	154.55	1	148	.	-1	.	.
aw	6	214	1	7	167	1.09035	1	8	171.25	1	167	.	-1	.	.
aw	6	215	1	3	170	0.890006	3	4	171.55	1	170	.	-1	.	.
aw	6	216	1	6	163	1.73063	2	5	167.25	1	163	.	-1	.	.
aw	6	217	0	19	117	2.12059	1	4	117	-1	.	.	1	117	.
aw	6	218	0	36	14	1.66019	2	3	14	-1	.	.	1	14	.
aw	6	219	1	21	38	1.21017	2	8	48.95	1	.	38	-1	.	.
aw	6	220	1	8	174	2.11097	1	4	170.95	1	.	174	-1	.	.
aw	6	221	1	22	135	2.32092	2	2	124	1	135	.	-1	.	.
aw	6	222	0	12	28	0.960429	1	2	28	-1	.	.	1	28	.
aw	6	223	1	30	1	1.67041	2	5	1.95	1	.	1	-1	.	.
aw	6	224	0	20	42	3.78083	1	2	42	-1	.	.	1	.	42
aw	6	225	1	27	68	1.12031	3	8	55.25	1	.	68	-1	.	.
aw	6	226	0	17	75	1.30064	3	7	75	-1	.	.	1	.	75
aw	6	227	0	40	20	1.59055	2	7	20	-1	.	.	1	.	20
aw	6	228	0	15	23	1.36046	1	6	23	-1	.	.	1	.	23
aw	6	229	0	11	37	2.3105	3	7	37	-1	.	.	1	.	37
aw	6	230	0	38	42	1.52086	1	5	42	-1	.	.	1	.	42
aw	6	231	1	26	1	1.6703	2	2	3.2	1	.	1	-1	.	.
aw	6	232	1	2	73	2.07035	3	3	61.05	1	.	73	-1	.	.
aw	6	233	1	10	104	1.1504	3	7	103.8	1	.	104	-1	.	.
aw	6	234	0	37	144	1.3106	2	6	144	-1	.	.	1	144	.
aw	6	235	1	23	154	1.07041	3	5	160.5	1	154	.	-1	.	.
aw	6	236	1	25	35	1.61025	2	8	13.7	1	35	.	-1	.	.
aw	6	237	1	24	166	1.43079	1	7	161.55	1	.	166	-1	.	.
aw	6	238	1	1	40	2.18062	3	1	26.8	1	40	.	-1	.	.
aw	6	239	0	14	117	1.5205	2	5	117	-1	.	.	1	.	117
aw	6	240	1	29	115	2.42075	1	3	141.1	1	115	.	-1	.	.
aw	7	241	0	12	51	1.55938	1	2	51
aw	7	242	0	18	171	1.44075	2	1	171	-1	.	.	1	.	171
aw	7	243	0	39	41	3.25099	1	4	41	-1	.	.	1	41	.
aw	7	244	1	9	151	1.5505	2	6	154.55	1	.	151	-1	.	.
aw	7	245	1	22	132	0.979879	1	3	124	1	132	.	-1	.	.
aw	7	246	1	6	166	1.10996	1	7	167.25	1	166	.	-1	.	.
aw	7	247	0	32	9	1.12025	1	4	9	-1	.	.	1	9	.
aw	7	248	1	27	53	1.35044	2	1	55.25	1	.	53	-1	.	.
aw	7	249	0	16	47	1.08005	3	8	47	-1	.	.	1	.	47
aw	7	250	1	10	102	1.15037	3	6	103.8	1	.	102	-1	.	.
aw	7	251	0	13	77	1.4507	1	3	77	-1	.	.	1	77	.
aw	7	252	1	28	167	1.22017	3	2	162.8	1	.	167	-1	.	.
aw	7	253	1	7	170	1.32046	3	3	171.25	1	170	.	-1	.	.
aw	7	254	1	26	1	1.60025	3	5	3.2	1	1	.	-1	.	.
aw	7	255	1	25	1	1.44077	2	2	13.7	1	.	1	-1	.	.
aw	7	256	0	31	151	1.65022	3	8	151	-1	.	.	1	.	151
aw	7	257	1	21	75	1.33017	1	1	48.95	1	75	.	-1	.	.
aw	7	258	0	14	101	3.16124	3	2	101	-1	.	.	1	.	101
aw	7	259	1	1	1	1.32006	2	8	26.8	1	.	1	-1	.	.
aw	7	260	0	36	27	2.59071	1	3	27	-1	.	.	1	.	27
aw	7	261	1	29	157	2.16063	3	8	141.1	1	.	157	-1	.	.
aw	7	262	1	30	1	1.94087	1	3	1.95	1	1	.	-1	.	.
aw	7	263	0	17	81	2.31098	1	2	81	-1	.	.	1	.	81
aw	7	264	0	34	28	3.63106	3	6	28	-1	.	.	1	.	28
aw	7	265	0	20	101	2.01062	1	4	101	-1	.	.	1	.	101
aw	7	266	0	35	8	1.54075	2	8	8	-1	.	.	1	.	8
aw	7	267	0	38	11	2.03071	3	5	11	-1	.	.	1	.	11
aw	7	268	0	19	153	2.05095	2	6	153	-1	.	.	1	.	153
aw	7	269	0	40	100	3.23064	1	3	100	-1	.	.	1	100	.
aw	7	270	1	3	181	1.08002	2	4	171.55	1	.	181	-1	.	.
aw	7	271	1	4	174	1.2507	2	8	168.05	1	174	.	-1	.	.
aw	7	272	1	23	171	1.9806	1	1	160.5	1	171	.	-1	.	.
aw	7	273	0	33	13	3.03098	3	2	13	-1	.	.	1	13	.
aw	7	274	1	8	172	2.02065	2	3	170.95	1	.	172	-1	.	.
aw	7	275	1	2	92	4.46106	3	3	61.05	1	92	.	-1	.	.
aw	7	276	1	24	172	1.23035	2	1	161.55	1	.	172	-1	.	.
aw	7	277	0	37	155	1.87065	3	8	155	-1	.	.	1	155	.
aw	7	278	0	15	90	1.11044	2	5	90	-1	.	.	1	90	.
aw	7	279	1	5	171	1.9109	3	3	170.3	1	.	171	-1	.	.
aw	7	280	0	11	148	2.63076	3	6	148	-1	.	.	1	148	.
aw	8	281	1	30	1	1.88942	3	6	1.95
aw	8	282	1	29	164	1.79055	1	6	141.1	1	.	164	-1	.	.
aw	8	283	0	37	51	1.28038	1	1	51	-1	.	.	1	51	.
aw	8	284	1	21	52	1.5707	3	4	48.95	1	.	52	-1	.	.
aw	8	285	1	8	173	0.800266	1	5	170.95	1	.	173	-1	.	.
aw	8	286	0	31	41	2.10035	3	2	41	-1	.	.	1	41	.
aw	8	287	1	4	171	1.36044	3	4	168.05	1	.	171	-1	.	.
aw	8	288	1	6	181	2.42074	3	6	167.25	1	181	.	-1	.	.
aw	8	289	0	32	9	1.10038	3	8	9	-1	.	.	1	9	.
aw	8	290	1	1	15	1.38032	3	5	26.8	1	.	15	-1	.	.
aw	8	291	1	9	155	2.42096	1	1	154.55	1	.	155	-1	.	.
aw	8	292	0	18	124	1.79084	3	6	124	-1	.	.	1	124	.
aw	8	293	0	17	154	1.07006	2	4	154	-1	.	.	1	154	.
aw	8	294	1	2	76	1.67012	2	3	61.05	1	76	.	-1	.	.
aw	8	295	0	38	5	2.14101	3	6	5	-1	.	.	1	.	5
aw	8	296	1	26	1	1.50047	1	8	3.2	1	.	1	-1	.	.
aw	8	297	0	36	151	2.93094	1	4	151	-1	.	.	1	.	151
aw	8	298	0	11	178	0.990525	1	7	178	-1	.	.	1	178	.
aw	8	299	0	34	180	3.21067	1	7	180	-1	.	.	1	180	.
aw	8	300	0	12	178	1.9703	1	6	178	-1	.	.	1	178	.
aw	8	301	1	22	147	2.67054	3	2	124	1	147	.	-1	.	.
aw	8	302	1	25	1	1.58073	3	1	13.7	1	1	.	-1	.	.
aw	8	303	0	39	1	1.51078	2	4	1	-1	.	.	1	.	1
aw	8	304	1	23	159	1.70053	2	6	160.5	1	.	159	-1	.	.
aw	8	305	1	5	172	1.10067	1	8	170.3	1	172	.	-1	.	.
aw	8	306	0	15	127	1.41076	1	7	127	-1	.	.	1	127	.
aw	8	307	0	16	173	1.45048	1	7	173	-1	.	.	1	173	.
aw	8	308	1	10	101	1.17028	2	5	103.8	1	101	.	-1	.	.
aw	8	309	0	14	155	2.18043	2	5	155	-1	.	.	1	155	.
aw	8	310	1	7	181	1.83057	2	4	171.25	1	181	.	-1	.	.
aw	8	311	0	20	64	4.63113	3	6	64	-1	.	.	1	64	.
aw	8	312	0	13	170	1.54052	1	7	170	-1	.	.	1	.	170
aw	8	313	0	40	64	1.06032	1	2	64	-1	.	.	1	64	.
aw	8	314	0	35	13	1.18041	3	6	13	-1	.	.	1	.	13
aw	8	315	1	3	172	1.16072	3	3	171.55	1	.	172	-1	.	.
aw	8	316	0	19	24	1.45052	1	6	24	-1	.	.	1	24	.
aw	8	317	1	28	173	2.15059	3	2	162.8	1	.	173	-1	.	.
aw	8	318	1	27	53	1.50077	2	6	55.25	1	53	.	-1	.	.
aw	8	319	0	33	149	1.06998	2	7	149	-1	.	.	1	.	149
aw	8	320	1	24	168	1.29021	3	1	161.55	1	168	.	-1	.	.
aw	9	321	1	7	176	1.70959	2	3	171.25
aw	9	322	1	2	52	4.12147	2	1	61.05	1	52	.	-1	.	.
aw	9	323	0	37	26	1.15041	3	5	26	-1	.	.	1	.	26
aw	9	324	0	36	42	2.23069	1	6	42	-1	.	.	1	.	42
aw	9	325	1	6	172	1.6108	1	4	167.25	1	.	172	-1	.	.
aw	9	326	0	16	32	0.840269	2	4	32	-1	.	.	1	32	.
aw	9	327	1	10	110	1.04031	3	8	103.8	1	.	110	-1	.	.
aw	9	328	0	34	32	2.22075	2	3	32	-1	.	.	1	32	.
aw	9	329	0	11	180	1.16026	1	5	180	-1	.	.	1	.	180
aw	9	330	0	12	33	3.12091	1	7	33	-1	.	.	1	33	.
aw	9	331	0	18	153	1.2704	1	8	153	-1	.	.	1	.	153
aw	9	332	0	14	172	1.17038	2	5	172	-1	.	.	1	172	.
aw	9	333	0	17	173	1.90059	1	8	173	-1	.	.	1	173	.
aw	9	334	1	3	187	3.4413	3	5	171.55	1	187	.	-1	.	.
aw	9	335	1	30	1	1.57016	1	2	1.95	1	1	.	-1	.	.
aw	9	336	1	8	177	1.67056	1	7	170.95	1	.	177	-1	.	.
aw	9	337	0	13	132	1.71029	2	5	132	-1	.	.	1	132	.
aw	9	338	1	27	54	4.32126	1	1	55.25	1	54	.	-1	.	.
aw	9	339	0	39	150	2.34072	2	2	150	-1	.	.	1	.	150
aw	9	340	0	40	122	2.38067	1	6	122	-1	.	.	1	122	.
aw	9	341	1	26	1	1.44052	1	4	3.2	1	1	.	-1	.	.
aw	9	342	1	4	177	1.62053	1	6	168.05	1	.	177	-1	.	.
aw	9	343	0	20	80	2.39097	3	7	80	-1	.	.	1	80	.
aw	9	344	1	29	167	2.4007	1	1	141.1	1	.	167	-1	.	.
aw	9	345	0	35	44	3.40096	3	7	44	-1	.	.	1	44	.
aw	9	346	1	21	46	1.13066	2	3	48.95	1	.	46	-1	.	.
aw	9	347	0	19	75	2.57084	1	1	75	-1	.	.	1	.	75
aw	9	348	1	5	169	2.49053	2	8	170.3	1	.	169	-1	.	.
aw	9	349	0	15	169	2.05094	3	4	169	-1	.	.	1	169	.
aw	9	350	1	22	51	1.87058	1	6	124	1	51	.	-1	.	.
aw	9	351	0	33	18	1.82056	1	1	18	-1	.	.	1	18	.
aw	9	352	0	32	49	1.23045	2	3	49	-1	.	.	1	.	49
aw	9	353	1	28	167	1.20015	1	7	162.8	1	.	167	-1	.	.
aw	9	354	1	1	38	1.05004	3	8	26.8	1	38	.	-1	.	.
aw	9	355	1	23	153	3.22089	2	6	160.5	1	.	153	-1	.	.
aw	9	356	1	25	25	1.47011	1	6	13.7	1	25	.	-1	.	.
aw	9	357	1	9	128	1.46044	3	5	154.55	1	.	128	-1	.	.
aw	9	358	1	24	172	12.7441	3	6	161.55	1	172	.	-1	.	.
aw	9	359	0	31	29	1.4605	1	3	29	-1	.	.	1	29	.
aw	9	360	0	38	35	1.3404	1	5	35	-1	.	.	1	.	35
aw	10	361	0	18	117	3.6402	1	4	117
aw	10	362	0	39	67	1.14006	1	7	67	-1	.	.	1	67	.
aw	10	363	0	35	48	1.42044	1	2	48	-1	.	.	1	.	48
aw	10	364	1	6	184	4.11154	1	6	167.25	1	.	184	-1	.	.
aw	10	365	1	2	56	1.83061	2	3	61.05	1	56	.	-1	.	.
aw	10	366	0	16	175	1.43049	2	4	175	-1	.	.	1	.	175
aw	10	367	1	8	176	3.43106	2	5	170.95	1	176	.	-1	.	.
aw	10	368	0	19	51	1.5104	2	1	51	-1	.	.	1	51	.
aw	10	369	0	31	37	1.27017	2	3	37	-1	.	.	1	.	37
aw	10	370	1	28	169	1.37006	2	5	162.8	1	.	169	-1	.	.
aw	10	371	1	25	1	3.75113	1	7	13.7	1	1	.	-1	.	.
aw	10	372	1	7	177	1.25037	1	5	171.25	1	.	177	-1	.	.
aw	10	373	1	5	175	1.44046	1	4	170.3	1	175	.	-1	.	.
aw	10	374	1	23	173	4.79116	2	7	160.5	1	173	.	-1	.	.
aw	10	375	0	14	20	1.00063	1	2	20	-1	.	.	1	20	.
aw	10	376	1	4	172	1.12062	2	5	168.05	1	.	172	-1	.	.
aw	10	377	0	12	26	1.13038	2	8	26	-1	.	.	1	26	.
aw	10	378	0	38	52	1.66053	3	1	52	-1	.	.	1	.	52
aw	10	379	0	20	87	2.96096	2	4	87	-1	.	.	1	.	87
aw	10	380	0	13	74	0.919981	2	1	74	-1	.	.	1	.	74
aw	10	381	0	40	57	1.03056	3	3	57	-1	.	.	1	.	57
aw	10	382	1	30	1	1.75088	3	2	1.95	1	.	1	-1	.	.
aw	10	383	1	24	175	3.1607	2	1	161.55	1	.	175	-1	.	.
aw	10	384	1	27	52	1.03055	2	8	55.25	1	52	.	-1	.	.
aw	10	385	0	34	156	1.21062	2	2	156	-1	.	.	1	.	156
aw	10	386	1	9	168	1.10061	1	6	154.55	1	168	.	-1	.	.
aw	10	387	0	17	151	1.37046	1	3	151	-1	.	.	1	151	.
aw	10	388	0	36	23	2.31063	2	6	23	-1	.	.	1	23	.
aw	10	389	1	29	144	1.37047	3	2	141.1	1	.	144	-1	.	.
aw	10	390	0	37	34	0.990138	1	6	34	-1	.	.	1	34	.
aw	10	391	1	26	1	1.69054	2	4	3.2	1	.	1	-1	.	.
aw	10	392	1	3	174	1.4005	2	1	171.55	1	.	174	-1	.	.
aw	10	393	1	21	70	2.33071	1	6	48.95	1	70	.	-1	.	.
aw	10	394	0	11	99	2.82088	2	7	99	-1	.	.	1	.	99
aw	10	395	0	32	63	1.04031	3	2	63	-1	.	.	1	.	63
aw	10	396	1	10	101	1.61025	1	8	103.8	1	.	101	-1	.	.
aw	10	397	1	22	132	2.27066	2	5	124	1	132	.	-1	.	.
aw	10	398	1	1	33	1.80064	2	5	26.8	1	33	.	-1	.	.
aw	10	399	0	15	51	1.42009	3	1	51	-1	.	.	1	.	51
aw	10	400	0	33	107	3.7812	2	5	107	-1	.	.	1	.	107
br	1	1	0	33	26	8.11134	1	5	26
br	1	2	0	17	58	2.3607	1	8	58	-1	.	.	1	.	58
br	1	3	0	18	90	1.76055	3	4	90	-1	.	.	1	.	90
br	1	4	0	35	41	3.12123	3	6	41	-1	.	.	1	.	41
br	1	5	1	22	159	3.15102	1	1	164.1	1	.	159	-1	.	.
br	1	6	0	19	22	4.08121	3	6	22	-1	.	.	1	22	.
br	1	7	0	36	109	2.35034	3	2	109	-1	.	.	1	.	109
br	1	8	0	39	162	2.43051	2	8	162	-1	.	.	1	162	.
br	1	9	1	26	12	3.61116	2	2	15.4	1	12	.	-1	.	.
br	1	10	1	30	11	2.14068	3	4	14	1	.	11	-1	.	.
br	1	11	0	16	36	2.14038	2	3	36	-1	.	.	1	.	36
br	1	12	1	21	92	1.26005	2	5	100.7	1	.	92	-1	.	.
br	1	13	0	31	104	3.10096	3	4	104	-1	.	.	1	.	104
br	1	14	0	34	64	1.64015	1	1	64	-1	.	.	1	64	.
br	1	15	1	7	183	2.46101	1	8	172.4	1	.	183	-1	.	.
br	1	16	1	24	180	2.85087	3	2	168.9	1	180	.	-1	.	.
br	1	17	0	32	34	1.44074	3	8	34	-1	.	.	1	34	.
br	1	18	1	25	15	3.09094	2	7	18.6	1	.	15	-1	.	.
br	1	19	1	23	121	5.87148	3	5	136.6	1	.	121	-1	.	.
br	1	20	1	10	55	2.61113	3	6	59.1	1	55	.	-1	.	.
br	1	21	1	1	52	2.79107	1	7	84.2	1	.	52	-1	.	.
br	1	22	0	37	47	2.36072	2	5	47	-1	.	.	1	.	47
br	1	23	1	8	107	4.79115	2	1	110.1	1	.	107	-1	.	.
br	1	24	1	3	144	1.36046	2	7	161.6	1	144	.	-1	.	.
br	1	25	0	40	26	3.33104	1	6	26	-1	.	.	1	26	.
br	1	26	1	2	96	1.33039	3	4	95.4	1	.	96	-1	.	.
br	1	27	1	28	111	1.89035	2	2	156.2	1	.	111	-1	.	.
br	1	28	1	4	152	2.04064	1	8	157.7	1	152	.	-1	.	.
br	1	29	0	14	60	7.52209	2	1	60	-1	.	.	1	60	.
br	1	30	1	9	48	2.27045	3	8	60.3	1	.	48	-1	.	.
br	1	31	0	11	38	2.03065	2	8	38	-1	.	.	1	.	38
br	1	32	0	13	57	1.90052	1	4	57	-1	.	.	1	.	57
br	1	33	1	5	108	2.22074	2	1	132.3	1	.	108	-1	.	.
br	1	34	1	29	101	1.95026	3	2	94.8	1	101	.	-1	.	.
br	1	35	0	38	49	1.48048	3	7	49	-1	.	.	1	.	49
br	1	36	0	15	47	2.22091	2	3	47	-1	.	.	1	.	47
br	1	37	1	6	169	2.15058	2	3	167.2	1	.	169	-1	.	.
br	1	38	0	12	106	3.7013	1	4	106	-1	.	.	1	106	.
br	1	39	1	27	17	2.95062	3	1	26.7	1	17	.	-1	.	.
br	1	40	0	20	91	2.15067	3	3	91	-1	.	.	1	.	91
br	2	41	1	1	55	4.16996	2	3	84.2
br	2	42	0	18	80	3.24068	1	3	80	-1	.	.	1	.	80
br	2	43	1	29	108	2.66052	2	7	94.8	1	.	108	-1	.	.
br	2	44	1	9	51	3.96119	1	3	60.3	1	.	51	-1	.	.
br	2	45	0	39	83	2.71117	3	4	83	-1	.	.	1	.	83
br	2	46	1	6	161	3.46105	3	1	167.2	1	.	161	-1	.	.
br	2	47	1	7	167	1.93033	2	6	172.4	1	167	.	-1	.	.
br	2	48	0	34	164	3.31129	3	6	164	-1	.	.	1	164	.
br	2	49	0	20	92	2.78081	1	1	92	-1	.	.	1	92	.
br	2	50	0	35	71	1.87062	2	3	71	-1	.	.	1	.	71
br	2	51	0	16	83	2.12047	1	7	83	-1	.	.	1	.	83
br	2	52	0	33	50	6.03158	3	8	50	-1	.	.	1	.	50
br	2	53	0	13	46	2.34098	2	1	46	-1	.	.	1	.	46
br	2	54	1	8	109	3.24099	3	7	110.1	1	.	109	-1	.	.
br	2	55	1	22	158	2.19042	3	1	164.1	1	158	.	-1	.	.
br	2	56	1	21	128	6.00179	2	8	100.7	1	128	.	-1	.	.
br	2	57	0	15	64	3.25103	2	5	64	-1	.	.	1	.	64
br	2	58	1	4	149	3.13093	3	1	157.7	1	.	149	-1	.	.
br	2	59	0	36	94	2.27095	2	1	94	-1	.	.	1	94	.
br	2	60	0	38	178	2.95087	3	8	178	-1	.	.	1	.	178
br	2	61	1	25	23	2.42071	3	4	18.6	1	23	.	-1	.	.
br	2	62	1	26	17	5.05139	2	4	15.4	1	.	17	-1	.	.
br	2	63	1	23	116	2.10035	2	5	136.6	1	.	116	-1	.	.
br	2	64	1	10	51	2.1509	3	3	59.1	1	51	.	-1	.	.
br	2	65	0	40	96	2.02036	1	1	96	-1	.	.	1	.	96
br	2	66	0	37	137	1.51073	3	6	137	-1	.	.	1	.	137
br	2	67	1	5	136	2.65055	3	3	132.3	1	136	.	-1	.	.
br	2	68	1	2	103	8.20245	3	2	95.4	1	103	.	-1	.	.
br	2	69	1	24	168	1.96061	3	6	168.9	1	.	168	-1	.	.
br	2	70	0	11	75	4.55131	3	3	75	-1	.	.	1	75	.
br	2	71	0	17	85	1.78058	3	5	85	-1	.	.	1	.	85
br	2	72	0	12	34	1.89056	1	4	34	-1	.	.	1	.	34
br	2	73	0	31	42	1.74053	1	8	42	-1	.	.	1	.	42
br	2	74	0	19	49	2.70082	1	3	49	-1	.	.	1	.	49
br	2	75	0	32	82	4.53131	3	6	82	-1	.	.	1	.	82
br	2	76	1	30	8	2.60086	3	4	14	1	.	8	-1	.	.
br	2	77	1	28	133	3.08124	2	5	156.2	1	.	133	-1	.	.
br	2	78	1	3	156	2.63115	2	8	161.6	1	156	.	-1	.	.
br	2	79	1	27	26	1.98088	1	1	26.7	1	26	.	-1	.	.
br	2	80	0	14	16	1.7105	1	5	16	-1	.	.	1	.	16
br	3	81	0	14	114	1.82953	1	7	114
br	3	82	1	5	142	1.89035	2	2	132.3	1	142	.	-1	.	.
br	3	83	1	23	134	2.71055	1	1	136.6	1	134	.	-1	.	.
br	3	84	1	10	69	3.29106	1	7	59.1	1	69	.	-1	.	.
br	3	85	0	19	45	2.26046	1	2	45	-1	.	.	1	.	45
br	3	86	0	33	83	2.04095	3	7	83	-1	.	.	1	.	83
br	3	87	0	18	43	2.94086	2	1	43	-1	.	.	1	.	43
br	3	88	0	34	20	3.71119	1	3	20	-1	.	.	1	.	20
br	3	89	1	3	160	2.30068	2	5	161.6	1	.	160	-1	.	.
br	3	90	0	40	81	1.7406	3	2	81	-1	.	.	1	81	.
br	3	91	1	24	170	1.38052	2	7	168.9	1	.	170	-1	.	.
br	3	92	1	1	96	2.60049	2	7	84.2	1	96	.	-1	.	.
br	3	93	1	4	146	2.95119	1	5	157.7	1	.	146	-1	.	.
br	3	94	1	9	53	1.95084	1	2	60.3	1	53	.	-1	.	.
br	3	95	1	22	161	1.88036	2	6	164.1	1	.	161	-1	.	.
br	3	96	1	30	16	1.7206	1	8	14	1	16	.	-1	.	.
br	3	97	0	15	75	1.84036	3	1	75	-1	.	.	1	.	75
br	3	98	0	36	39	1.78082	3	2	39	-1	.	.	1	.	39
br	3	99	0	35	51	2.19063	3	2	51	-1	.	.	1	.	51
br	3	100	0	20	30	2.37078	2	8	30	-1	.	.	1	.	30
br	3	101	1	6	173	2.20046	3	6	167.2	1	.	173	-1	.	.
br	3	102	0	39	29	1.97058	1	4	29	-1	.	.	1	29	.
br	3	103	0	13	104	2.10043	3	6	104	-1	.	.	1	.	104
br	3	104	0	31	71	1.25075	2	6	71	-1	.	.	1	71	.
br	3	105	0	17	60	1.76076	3	5	60	-1	.	.	1	.	60
br	3	106	1	2	104	5.28163	2	6	95.4	1	.	104	-1	.	.
br	3	107	1	25	23	1.98033	2	7	18.6	1	.	23	-1	.	.
br	3	108	1	29	100	2.86087	2	4	94.8	1	.	100	-1	.	.
br	3	109	1	7	171	3.46126	3	2	172.4	1	.	171	-1	.	.
br	3	110	0	12	43	3.10126	3	2	43	-1	.	.	1	43	.
br	3	111	0	16	115	1.86063	3	7	115	-1	.	.	1	.	115
br	3	112	1	8	110	1.48047	3	6	110.1	1	110	.	-1	.	.
br	3	113	1	26	12	2.05037	3	6	15.4	1	12	.	-1	.	.
br	3	114	1	21	123	6.07175	3	7	100.7	1	.	123	-1	.	.
br	3	115	1	27	38	2.95083	3	3	26.7	1	.	38	-1	.	.
br	3	116	0	37	41	3.0209	1	6	41	-1	.	.	1	.	41
br	3	117	0	11	37	2.06036	2	5	37	-1	.	.	1	.	37
br	3	118	0	32	28	2.44072	2	1	28	-1	.	.	1	.	28
br	3	119	1	28	154	2.18045	2	6	156.2	1	.	154	-1	.	.
br	3	120	0	38	125	1.91067	3	6	125	-1	.	.	1	125	.
br	4	121	0	12	39	2.42968	1	2	39
br	4	122	0	18	34	1.27011	2	1	34	-1	.	.	1	.	34
br	4	123	0	39	75	1.4005	1	4	75	-1	.	.	1	.	75
br	4	124	1	9	73	1.34044	2	6	60.3	1	.	73	-1	.	.
br	4	125	1	22	166	1.8105	1	3	164.1	1	.	166	-1	.	.
br	4	126	1	6	169	1.22039	1	7	167.2	1	169	.	-1	.	.
br	4	127	0	32	182	2.70051	1	4	182	-1	.	.	1	182	.
br	4	128	1	27	25	2.5705	2	1	26.7	1	25	.	-1	.	.
br	4	129	0	16	20	2.34108	3	8	20	-1	.	.	1	.	20
br	4	130	1	10	77	3.18092	3	6	59.1	1	.	77	-1	.	.
br	4	131	0	13	50	4.15111	1	3	50	-1	.	.	1	.	50
br	4	132	1	28	167	1.17067	3	2	156.2	1	.	167	-1	.	.
br	4	133	1	7	183	1.68047	3	3	172.4	1	183	.	-1	.	.
br	4	134	1	26	27	1.84057	3	5	15.4	1	27	.	-1	.	.
br	4	135	1	25	18	1.21062	2	2	18.6	1	.	18	-1	.	.
br	4	136	0	31	56	2.5407	3	8	56	-1	.	.	1	.	56
br	4	137	1	21	77	1.07029	1	1	100.7	1	.	77	-1	.	.
br	4	138	0	14	96	1.64086	3	2	96	-1	.	.	1	.	96
br	4	139	1	1	98	1.38021	2	8	84.2	1	.	98	-1	.	.
br	4	140	0	36	181	1.63052	1	3	181	-1	.	.	1	.	181
br	4	141	1	29	95	3.0009	3	8	94.8	1	95	.	-1	.	.
br	4	142	1	30	11	2.58051	1	3	14	1	.	11	-1	.	.
br	4	143	0	17	46	1.54043	1	2	46	-1	.	.	1	.	46
br	4	144	0	34	76	1.73022	3	6	76	-1	.	.	1	.	76
br	4	145	0	20	47	2.92093	1	4	47	-1	.	.	1	.	47
br	4	146	0	35	44	1.60047	2	8	44	-1	.	.	1	.	44
br	4	147	0	38	121	1.19008	3	5	121	-1	.	.	1	.	121
br	4	148	0	19	62	1.46047	2	6	62	-1	.	.	1	62	.
br	4	149	0	40	154	1.29034	1	3	154	-1	.	.	1	.	154
br	4	150	1	3	166	1.08029	2	4	161.6	1	166	.	-1	.	.
br	4	151	1	4	159	2.41107	2	8	157.7	1	159	.	-1	.	.
br	4	152	1	23	138	1.66055	1	1	136.6	1	138	.	-1	.	.
br	4	153	0	33	141	1.42073	3	2	141	-1	.	.	1	141	.
br	4	154	1	8	106	1.92061	2	3	110.1	1	106	.	-1	.	.
br	4	155	1	2	97	1.39035	3	3	95.4	1	97	.	-1	.	.
br	4	156	1	24	167	1.23037	2	1	168.9	1	.	167	-1	.	.
br	4	157	0	37	31	1.37048	3	8	31	-1	.	.	1	31	.
br	4	158	0	15	65	2.00065	2	5	65	-1	.	.	1	.	65
br	4	159	1	5	106	2.15047	3	3	132.3	1	.	106	-1	.	.
br	4	160	0	11	90	1.35015	3	6	90	-1	.	.	1	90	.
br	5	161	0	35	42	2.08953	3	2	42
br	5	162	1	23	129	1.3204	2	7	136.6	1	.	129	-1	.	.
br	5	163	1	22	158	1.1101	1	7	164.1	1	158	.	-1	.	.
br	5	164	1	29	91	3.6811	3	5	94.8	1	91	.	-1	.	.
br	5	165	0	32	54	1.67052	3	6	54	-1	.	.	1	.	54
br	5	166	1	1	91	1.29047	1	1	84.2	1	.	91	-1	.	.
br	5	167	0	12	40	1.62078	2	6	40	-1	.	.	1	.	40
br	5	168	1	8	111	1.80055	1	2	110.1	1	.	111	-1	.	.
br	5	169	0	36	30	1.65045	1	5	30	-1	.	.	1	30	.
br	5	170	0	11	95	1.95091	3	3	95	-1	.	.	1	.	95
br	5	171	1	30	19	1.3004	2	8	14	1	.	19	-1	.	.
br	5	172	1	24	168	1.64078	1	5	168.9	1	.	168	-1	.	.
br	5	173	0	20	31	1.90033	2	2	31	-1	.	.	1	31	.
br	5	174	0	39	41	1.96071	2	4	41	-1	.	.	1	.	41
br	5	175	1	25	26	1.8909	1	3	18.6	1	.	26	-1	.	.
br	5	176	0	15	66	2.29041	3	7	66	-1	.	.	1	.	66
br	5	177	0	17	52	1.94032	2	1	52	-1	.	.	1	.	52
br	5	178	0	13	83	1.97038	2	1	83	-1	.	.	1	.	83
br	5	179	0	19	48	1.86055	2	3	48	-1	.	.	1	.	48
br	5	180	1	28	164	1.58045	1	2	156.2	1	.	164	-1	.	.
br	5	181	0	16	46	4.38153	3	1	46	-1	.	.	1	46	.
br	5	182	0	14	72	1.68051	2	7	72	-1	.	.	1	.	72
br	5	183	1	21	105	5.22147	3	8	100.7	1	.	105	-1	.	.
br	5	184	1	26	16	2.49099	1	7	15.4	1	.	16	-1	.	.
br	5	185	0	40	109	2.33063	3	6	109	-1	.	.	1	.	109
br	5	186	1	10	59	1.45051	3	1	59.1	1	59	.	-1	.	.
br	5	187	1	5	133	2.1304	3	4	132.3	1	.	133	-1	.	.
br	5	188	0	34	36	2.66056	2	1	36	-1	.	.	1	36	.
br	5	189	0	33	111	1.3804	1	1	111	-1	.	.	1	.	111
br	5	190	1	2	94	3.50106	2	7	95.4	1	94	.	-1	.	.
br	5	191	1	27	43	1.30038	1	8	26.7	1	.	43	-1	.	.
br	5	192	1	9	59	1.7103	2	5	60.3	1	.	59	-1	.	.
br	5	193	0	37	56	2.07065	3	1	56	-1	.	.	1	.	56
br	5	194	1	6	167	1.54022	3	8	167.2	1	.	167	-1	.	.
br	5	195	1	3	166	1.80056	1	1	161.6	1	166	.	-1	.	.
br	5	196	0	18	49	2.55081	3	2	49	-1	.	.	1	49	.
br	5	197	1	7	179	1.23037	2	3	172.4	1	.	179	-1	.	.
br	5	198	0	38	26	1.62075	3	4	26	-1	.	.	1	26	.
br	5	199	0	31	45	1.95084	1	2	45	-1	.	.	1	.	45
br	5	200	1	4	162	1.49043	1	2	157.7	1	.	162	-1	.	.
br	6	201	1	6	169	1.56954	2	3	167.2
br	6	202	0	34	26	1.96086	2	6	26	-1	.	.	1	26	.
br	6	203	0	17	38	3.44111	2	3	38	-1	.	.	1	.	38
br	6	204	1	9	75	3.86093	1	2	60.3	1	.	75	-1	.	.
br	6	205	0	37	76	1.47017	1	2	76	-1	.	.	1	.	76
br	6	206	0	32	72	1.45075	2	8	72	-1	.	.	1	.	72
br	6	207	0	38	43	1.01032	1	7	43	-1	.	.	1	.	43
br	6	208	0	15	52	1.99057	2	3	52	-1	.	.	1	.	52
br	6	209	1	24	168	2.33074	2	8	168.9	1	.	168	-1	.	.
br	6	210	1	26	14	1.73032	1	4	15.4	1	14	.	-1	.	.
br	6	211	1	2	88	1.78051	3	4	95.4	1	.	88	-1	.	.
br	6	212	0	14	90	1.46079	2	8	90	-1	.	.	1	.	90
br	6	213	1	27	25	1.6108	3	3	26.7	1	.	25	-1	.	.
br	6	214	0	40	24	1.03012	1	5	24	-1	.	.	1	.	24
br	6	215	1	8	108	1.97088	2	7	110.1	1	.	108	-1	.	.
br	6	216	0	36	42	1.98061	2	3	42	-1	.	.	1	42	.
br	6	217	1	10	57	1.92032	1	5	59.1	1	.	57	-1	.	.
br	6	218	1	3	165	1.62031	1	2	161.6	1	.	165	-1	.	.
br	6	219	0	39	28	1.71028	2	7	28	-1	.	.	1	28	.
br	6	220	0	12	42	1.9004	3	2	42	-1	.	.	1	.	42
br	6	221	1	4	165	1.3307	3	7	157.7	1	.	165	-1	.	.
br	6	222	0	16	83	2.17063	3	5	83	-1	.	.	1	83	.
br	6	223	0	19	71	1.43018	3	1	71	-1	.	.	1	.	71
br	6	224	1	28	162	2.68087	1	2	156.2	1	.	162	-1	.	.
br	6	225	1	5	170	9.0124	3	4	132.3	1	170	.	-1	.	.
br	6	226	0	18	58	4.41152	2	3	58	-1	.	.	1	58	.
br	6	227	0	35	51	4.22116	2	7	51	-1	.	.	1	.	51
br	6	228	1	21	91	3.11097	2	1	100.7	1	.	91	-1	.	.
br	6	229	1	29	104	2.04088	3	2	94.8	1	.	104	-1	.	.
br	6	230	1	30	13	1.49052	3	8	14	1	.	13	-1	.	.
br	6	231	1	23	141	2.23067	3	7	136.6	1	.	141	-1	.	.
br	6	232	0	20	57	1.67051	2	1	57	-1	.	.	1	57	.
br	6	233	0	11	69	1.16067	1	2	69	-1	.	.	1	.	69
br	6	234	1	1	89	2.2007	3	7	84.2	1	.	89	-1	.	.
br	6	235	0	13	76	6.49196	2	7	76	-1	.	.	1	.	76
br	6	236	1	22	164	2.17063	3	6	164.1	1	.	164	-1	.	.
br	6	237	0	31	51	1.41055	3	7	51	-1	.	.	1	51	.
br	6	238	1	7	172	2.25071	1	3	172.4	1	.	172	-1	.	.
br	6	239	1	25	16	1.4702	2	6	18.6	1	16	.	-1	.	.
br	6	240	0	33	123	1.72047	1	2	123	-1	.	.	1	.	123
br	7	241	1	4	158	2.48995	3	8	157.7
br	7	242	1	30	14	1.97034	3	4	14	1	14	.	-1	.	.
br	7	243	1	25	14	1.78057	3	5	18.6	1	.	14	-1	.	.
br	7	244	0	37	24	2.63081	3	6	24	-1	.	.	1	.	24
br	7	245	0	12	31	1.72054	1	2	31	-1	.	.	1	.	31
br	7	246	1	26	20	1.15074	3	3	15.4	1	.	20	-1	.	.
br	7	247	0	18	41	1.69052	2	1	41	-1	.	.	1	.	41
br	7	248	0	35	20	1.98063	2	4	20	-1	.	.	1	.	20
br	7	249	0	19	55	1.66022	1	7	55	-1	.	.	1	.	55
br	7	250	0	11	99	1.96061	2	1	99	-1	.	.	1	.	99
br	7	251	0	16	49	1.15072	3	7	49	-1	.	.	1	.	49
br	7	252	1	22	175	1.88082	1	7	164.1	1	.	175	-1	.	.
br	7	253	1	3	176	2.40097	2	3	161.6	1	176	.	-1	.	.
br	7	254	1	1	92	1.03008	3	1	84.2	1	92	.	-1	.	.
br	7	255	0	17	108	1.6905	3	4	108	-1	.	.	1	.	108
br	7	256	1	7	170	1.35078	1	2	172.4	1	170	.	-1	.	.
br	7	257	0	15	61	2.38079	1	8	61	-1	.	.	1	61	.
br	7	258	1	21	79	1.66056	2	3	100.7	1	.	79	-1	.	.
br	7	259	1	27	24	2.26095	1	7	26.7	1	.	24	-1	.	.
br	7	260	0	32	23	1.50029	3	4	23	-1	.	.	1	.	23
br	7	261	0	36	31	1.87033	3	7	31	-1	.	.	1	.	31
br	7	262	0	34	56	1.68061	1	4	56	-1	.	.	1	.	56
br	7	263	0	20	79	2.17087	2	6	79	-1	.	.	1	.	79
br	7	264	1	5	123	1.42047	3	3	132.3	1	.	123	-1	.	.
br	7	265	1	28	173	2.17073	2	6	156.2	1	173	.	-1	.	.
br	7	266	1	10	53	2.10069	2	7	59.1	1	53	.	-1	.	.
br	7	267	1	24	168	2.04033	2	8	168.9	1	.	168	-1	.	.
br	7	268	1	9	66	2.65107	2	2	60.3	1	66	.	-1	.	.
br	7	269	1	29	89	1.49053	1	4	94.8	1	.	89	-1	.	.
br	7	270	0	14	79	2.15057	3	7	79	-1	.	.	1	.	79
br	7	271	0	31	147	3.09119	3	6	147	-1	.	.	1	.	147
br	7	272	0	38	89	3.52135	2	7	89	-1	.	.	1	89	.
br	7	273	0	40	54	2.08064	3	8	54	-1	.	.	1	.	54
br	7	274	0	13	65	1.50045	3	4	65	-1	.	.	1	.	65
br	7	275	1	8	113	1.39071	1	3	110.1	1	.	113	-1	.	.
br	7	276	1	6	164	1.37047	1	5	167.2	1	164	.	-1	.	.
br	7	277	0	33	35	4.4613	3	4	35	-1	.	.	1	35	.
br	7	278	1	2	99	2.15071	2	1	95.4	1	.	99	-1	.	.
br	7	279	0	39	62	1.27012	1	1	62	-1	.	.	1	.	62
br	7	280	1	23	143	2.08092	3	6	136.6	1	.	143	-1	.	.
br	8	281	1	1	87	2.74998	1	6	84.2
br	8	282	0	13	49	2.33072	3	3	49	-1	.	.	1	.	49
br	8	283	1	27	21	1.30048	3	2	26.7	1	.	21	-1	.	.
br	8	284	0	18	70	1.32067	2	6	70	-1	.	.	1	.	70
br	8	285	1	5	131	2.03082	1	1	132.3	1	.	131	-1	.	.
br	8	286	0	39	44	1.49054	2	1	44	-1	.	.	1	44	.
br	8	287	1	7	160	1.88026	3	3	172.4	1	.	160	-1	.	.
br	8	288	1	4	161	2.34061	1	2	157.7	1	161	.	-1	.	.
br	8	289	1	21	102	2.13094	2	7	100.7	1	102	.	-1	.	.
br	8	290	0	12	83	2.03041	1	8	83	-1	.	.	1	.	83
br	8	291	1	9	59	1.3201	1	4	60.3	1	.	59	-1	.	.
br	8	292	0	35	52	1.70058	1	4	52	-1	.	.	1	.	52
br	8	293	1	30	14	2.78048	3	8	14	1	.	14	-1	.	.
br	8	294	0	14	41	3.71119	3	6	41	-1	.	.	1	.	41
br	8	295	0	38	55	1.47066	2	6	55	-1	.	.	1	.	55
br	8	296	1	23	150	2.90058	2	3	136.6	1	.	150	-1	.	.
br	8	297	1	22	166	1.46046	1	1	164.1	1	166	.	-1	.	.
br	8	298	1	24	156	2.34047	1	5	168.9	1	156	.	-1	.	.
br	8	299	1	6	166	2.13093	2	3	167.2	1	166	.	-1	.	.
br	8	300	1	26	17	1.28034	1	4	15.4	1	17	.	-1	.	.
br	8	301	1	29	83	2.36072	3	2	94.8	1	.	83	-1	.	.
br	8	302	0	36	81	2.58047	2	6	81	-1	.	.	1	.	81
br	8	303	0	31	68	4.58163	1	1	68	-1	.	.	1	.	68
br	8	304	1	25	27	1.15038	3	8	18.6	1	.	27	-1	.	.
br	8	305	0	16	45	2.57042	2	6	45	-1	.	.	1	.	45
br	8	306	0	32	42	1.99069	1	6	42	-1	.	.	1	.	42
br	8	307	0	20	115	1.76086	1	8	115	-1	.	.	1	.	115
br	8	308	0	19	28	1.87028	3	1	28	-1	.	.	1	28	.
br	8	309	1	8	112	2.0207	1	6	110.1	1	.	112	-1	.	.
br	8	310	0	15	93	1.73056	2	7	93	-1	.	.	1	93	.
br	8	311	0	37	62	1.30075	1	8	62	-1	.	.	1	.	62
br	8	312	0	17	64	2.11065	3	7	64	-1	.	.	1	.	64
br	8	313	0	33	112	2.93091	3	5	112	-1	.	.	1	.	112
br	8	314	0	34	128	1.30013	2	5	128	-1	.	.	1	128	.
br	8	315	1	2	96	1.66081	2	7	95.4	1	96	.	-1	.	.
br	8	316	1	3	154	2.31045	1	3	161.6	1	.	154	-1	.	.
br	8	317	1	28	163	1.65028	2	8	156.2	1	163	.	-1	.	.
br	8	318	1	10	61	2.19063	3	3	59.1	1	61	.	-1	.	.
br	8	319	0	11	46	2.53083	3	5	46	-1	.	.	1	.	46
br	8	320	0	40	67	1.79046	1	7	67	-1	.	.	1	.	67
br	9	321	1	1	95	1.89963	1	6	84.2
br	9	322	1	27	23	1.43047	3	4	26.7	1	.	23	-1	.	.
br	9	323	0	11	114	2.31078	2	5	114	-1	.	.	1	.	114
br	9	324	1	8	108	1.43052	1	3	110.1	1	108	.	-1	.	.
br	9	325	1	4	156	2.60102	2	8	157.7	1	156	.	-1	.	.
br	9	326	0	18	98	1.32041	1	7	98	-1	.	.	1	98	.
br	9	327	0	37	55	1.26047	2	3	55	-1	.	.	1	.	55
br	9	328	0	32	76	1.13071	2	1	76	-1	.	.	1	.	76
br	9	329	0	17	58	1.66027	2	6	58	-1	.	.	1	.	58
br	9	330	1	24	174	0.880524	2	5	168.9	1	.	174	-1	.	.
br	9	331	0	15	83	1.16071	3	7	83	-1	.	.	1	83	.
br	9	332	1	9	63	1.05071	2	6	60.3	1	.	63	-1	.	.
br	9	333	0	19	64	2.25069	2	8	64	-1	.	.	1	.	64
br	9	334	0	40	105	1.24062	3	1	105	-1	.	.	1	.	105
br	9	335	1	21	107	1.24017	1	3	100.7	1	107	.	-1	.	.
br	9	336	0	31	55	2.43072	2	3	55	-1	.	.	1	.	55
br	9	337	1	30	19	1.88086	3	3	14	1	.	19	-1	.	.
br	9	338	0	36	46	3.59082	2	6	46	-1	.	.	1	.	46
br	9	339	1	3	165	1.1907	3	1	161.6	1	.	165	-1	.	.
br	9	340	0	14	135	1.35071	2	2	135	-1	.	.	1	135	.
br	9	341	1	22	172	1.42052	1	6	164.1	1	172	.	-1	.	.
br	9	342	0	39	83	1.95085	1	3	83	-1	.	.	1	83	.
br	9	343	0	35	98	1.58054	3	1	98	-1	.	.	1	.	98
br	9	344	1	7	175	1.04041	1	2	172.4	1	.	175	-1	.	.
br	9	345	1	28	169	1.71088	2	8	156.2	1	169	.	-1	.	.
br	9	346	1	5	145	2.12064	3	5	132.3	1	145	.	-1	.	.
br	9	347	1	6	169	1.25019	1	4	167.2	1	169	.	-1	.	.
br	9	348	0	16	25	2.8311	2	7	25	-1	.	.	1	25	.
br	9	349	1	29	93	1.5907	3	5	94.8	1	.	93	-1	.	.
br	9	350	1	23	148	1.99064	1	3	136.6	1	.	148	-1	.	.
br	9	351	0	20	55	3.12086	3	4	55	-1	.	.	1	55	.
br	9	352	0	13	101	0.910316	2	2	101	-1	.	.	1	.	101
br	9	353	0	34	17	1.43023	2	2	17	-1	.	.	1	.	17
br	9	354	1	2	84	1.53039	2	8	95.4	1	.	84	-1	.	.
br	9	355	1	26	12	1.40045	2	1	15.4	1	.	12	-1	.	.
br	9	356	1	25	13	1.83052	3	6	18.6	1	.	13	-1	.	.
br	9	357	0	33	23	1.83053	2	4	23	-1	.	.	1	.	23
br	9	358	1	10	56	1.7808	2	1	59.1	1	.	56	-1	.	.
br	9	359	0	12	94	1.37045	2	6	94	-1	.	.	1	.	94
br	9	360	0	38	77	1.65048	1	6	77	-1	.	.	1	.	77
br	10	361	1	6	165	2.0293	1	5	167.2
br	10	362	1	30	15	1.90083	3	8	14	1	15	.	-1	.	.
br	10	363	0	37	32	1.62048	3	2	32	-1	.	.	1	.	32
br	10	364	0	38	37	1.51022	2	6	37	-1	.	.	1	.	37
br	10	365	0	12	53	2.17043	3	8	53	-1	.	.	1	.	53
br	10	366	1	24	170	0.880345	2	2	168.9	1	.	170	-1	.	.
br	10	367	1	1	87	1.38069	1	7	84.2	1	87	.	-1	.	.
br	10	368	1	25	11	2.20068	1	1	18.6	1	.	11	-1	.	.
br	10	369	0	35	26	1.8909	1	1	26	-1	.	.	1	.	26
br	10	370	0	32	131	1.45042	2	2	131	-1	.	.	1	.	131
br	10	371	1	27	25	1.32069	2	3	26.7	1	25	.	-1	.	.
br	10	372	0	34	132	1.00004	3	6	132	-1	.	.	1	.	132
br	10	373	0	39	110	1.47044	1	1	110	-1	.	.	1	110	.
br	10	374	1	8	117	0.960287	1	5	110.1	1	117	.	-1	.	.
br	10	375	0	40	43	1.01033	3	3	43	-1	.	.	1	43	.
br	10	376	0	11	105	1.78086	3	8	105	-1	.	.	1	.	105
br	10	377	0	18	54	4.85117	1	1	54	-1	.	.	1	54	.
br	10	378	0	31	41	1.2907	1	7	41	-1	.	.	1	.	41
br	10	379	0	36	39	1.81057	1	6	39	-1	.	.	1	.	39
br	10	380	1	23	146	1.81032	3	4	136.6	1	.	146	-1	.	.
br	10	381	0	14	50	1.52081	1	2	50	-1	.	.	1	50	.
br	10	382	1	21	103	1.35053	2	8	100.7	1	.	103	-1	.	.
br	10	383	1	9	56	1.47045	1	6	60.3	1	.	56	-1	.	.
br	10	384	1	4	169	1.0507	3	3	157.7	1	.	169	-1	.	.
br	10	385	0	33	95	2.22069	2	1	95	-1	.	.	1	95	.
br	10	386	1	29	84	1.20005	2	5	94.8	1	.	84	-1	.	.
br	10	387	1	10	53	1.26011	3	2	59.1	1	.	53	-1	.	.
br	10	388	1	22	162	1.28066	2	5	164.1	1	.	162	-1	.	.
br	10	389	0	13	130	1.38012	2	4	130	-1	.	.	1	130	.
br	10	390	0	19	41	2.09098	2	8	41	-1	.	.	1	41	.
br	10	391	1	28	166	0.890394	2	5	156.2	1	.	166	-1	.	.
br	10	392	0	16	120	1.51077	2	3	120	-1	.	.	1	120	.
br	10	393	0	20	93	1.54076	1	3	93	-1	.	.	1	93	.
br	10	394	1	2	93	1.63079	3	7	95.4	1	.	93	-1	.	.
br	10	395	1	7	164	1.65045	3	6	172.4	1	.	164	-1	.	.
br	10	396	1	3	164	1.09014	1	6	161.6	1	164	.	-1	.	.
br	10	397	0	15	75	1.54048	2	8	75	-1	.	.	1	75	.
br	10	398	1	5	129	1.34044	1	1	132.3	1	.	129	-1	.	.
br	10	399	0	17	103	2.28063	3	7	103	-1	.	.	1	103	.
br	10	400	1	26	7	3.10102	2	4	15.4	1	7	.	-1	.	.
bs	1	1	1	1	100	4.68025	3	4	9.70588
bs	1	2	0	40	121	3.03101	1	6	121	-1	.	.	1	.	121
bs	1	3	0	16	1	1.93058	3	8	1	-1	.	.	1	1	.
bs	1	4	1	23	34	2.66117	2	3	25.0588	1	.	34	-1	.	.
bs	1	5	1	24	114	1.95088	2	1	173.941	1	.	114	-1	.	.
bs	1	6	0	18	78	2.6711	3	3	78	-1	.	.	1	78	.
bs	1	7	0	31	25	1.83056	2	6	25	-1	.	.	1	.	25
bs	1	8	1	8	200	1.55044	1	7	198.235	1	.	200	-1	.	.
bs	1	9	1	21	143	1.4702	1	2	176	1	143	.	-1	.	.
bs	1	10	1	28	114	1.33017	2	6	128.118	1	114	.	-1	.	.
bs	1	11	0	13	22	1.48014	2	4	22	-1	.	.	1	22	.
bs	1	12	0	19	1	1.78031	2	4	1	-1	.	.	1	.	1
bs	1	13	0	32	1	1.03035	3	3	1	-1	.	.	1	.	1
bs	1	14	0	14	149	1.60049	1	8	149	-1	.	.	1	.	149
bs	1	15	0	35	28	1.46079	2	3	28	-1	.	.	1	28	.
bs	1	16	0	11	1	1.73053	1	8	1	-1	.	.	1	.	1
bs	1	17	0	12	177	1.00037	2	3	177	-1	.	.	1	.	177
bs	1	18	1	3	200	1.7802	1	8	199.882	1	200	.	-1	.	.
bs	1	19	1	2	54	1.93056	1	4	19.7647	1	54	.	-1	.	.
bs	1	20	0	17	22	1.18038	3	7	22	-1	.	.	1	.	22
bs	1	21	0	34	1	1.45053	1	4	1	-1	.	.	1	.	1
bs	1	22	1	22	156	1.87065	1	3	165.412	1	.	156	-1	.	.
bs	1	23	1	29	72	2.2706	1	6	64.5294	1	72	.	-1	.	.
bs	1	24	0	39	184	1.17029	2	4	184	-1	.	.	1	.	184
bs	1	25	0	15	48	2.10066	3	4	48	-1	.	.	1	48	.
bs	1	26	1	27	158	2.14037	2	2	171.529	1	.	158	-1	.	.
bs	1	27	0	33	1	1.54022	1	8	1	-1	.	.	1	1	.
bs	1	28	1	5	83	5.02154	2	3	70.7647	1	.	83	-1	.	.
bs	1	29	0	36	30	1.49015	1	7	30	-1	.	.	1	.	30
bs	1	30	1	10	53	2.51056	2	3	18.4706	1	.	53	-1	.	.
bs	1	31	0	37	64	2.211	3	2	64	-1	.	.	1	.	64
bs	1	32	1	6	200	1.83057	1	8	199.941	1	.	200	-1	.	.
bs	1	33	1	25	1	1.29066	2	8	1.29412	1	1	.	-1	.	.
bs	1	34	1	4	116	2.58047	1	7	134.294	1	.	116	-1	.	.
bs	1	35	1	26	1	1.57018	1	6	1	1	1	.	-1	.	.
bs	1	36	1	9	122	3.25092	3	4	102	1	.	122	-1	.	.
bs	1	37	1	7	200	1.77055	1	8	197.647	1	.	200	-1	.	.
bs	1	38	0	20	130	1.49019	3	3	130	-1	.	.	1	130	.
bs	1	39	1	30	1	1.07028	2	5	1	1	1	.	-1	.	.
bs	1	40	0	38	1	1.10036	3	4	1	-1	.	.	1	.	1
bs	2	41	1	7	200	1.58939	2	5	197.647
bs	2	42	0	31	130	1.60081	2	7	130	-1	.	.	1	130	.
bs	2	43	0	15	133	1.6002	2	7	133	-1	.	.	1	133	.
bs	2	44	0	20	86	2.55045	3	8	86	-1	.	.	1	86	.
bs	2	45	1	4	124	1.45018	1	8	134.294	1	.	124	-1	.	.
bs	2	46	0	19	139	1.2604	2	5	139	-1	.	.	1	139	.
bs	2	47	1	22	172	1.7105	1	1	165.412	1	172	.	-1	.	.
bs	2	48	1	2	27	1.12006	3	3	19.7647	1	27	.	-1	.	.
bs	2	49	0	14	1	1.55024	1	2	1	-1	.	.	1	.	1
bs	2	50	1	5	91	1.76059	1	5	70.7647	1	.	91	-1	.	.
bs	2	51	1	28	124	1.36007	3	4	128.118	1	.	124	-1	.	.
bs	2	52	0	35	185	1.24011	2	3	185	-1	.	.	1	185	.
bs	2	53	0	13	56	1.62085	3	7	56	-1	.	.	1	56	.
bs	2	54	1	21	169	1.57052	1	3	176	1	.	169	-1	.	.
bs	2	55	0	32	178	1.71055	3	5	178	-1	.	.	1	178	.
bs	2	56	1	25	5	1.31073	3	4	1.29412	1	5	.	-1	.	.
bs	2	57	0	40	109	2.69076	2	8	109	-1	.	.	1	.	109
bs	2	58	0	18	112	1.58074	1	8	112	-1	.	.	1	112	.
bs	2	59	1	27	156	1.64084	1	1	171.529	1	156	.	-1	.	.
bs	2	60	0	11	146	2.70081	1	7	146	-1	.	.	1	146	.
bs	2	61	0	12	5	1.63023	2	4	5	-1	.	.	1	5	.
bs	2	62	0	34	167	1.90088	2	2	167	-1	.	.	1	.	167
bs	2	63	1	1	1	1.61081	2	7	9.70588	1	1	.	-1	.	.
bs	2	64	1	24	156	1.44043	2	1	173.941	1	.	156	-1	.	.
bs	2	65	1	8	200	1.02044	1	7	198.235	1	200	.	-1	.	.
bs	2	66	1	10	33	1.47049	3	6	18.4706	1	33	.	-1	.	.
bs	2	67	0	16	200	1.69053	3	8	200	-1	.	.	1	.	200
bs	2	68	1	6	200	1.62029	2	4	199.941	1	200	.	-1	.	.
bs	2	69	0	39	114	1.86025	3	7	114	-1	.	.	1	114	.
bs	2	70	1	29	69	1.36047	3	6	64.5294	1	69	.	-1	.	.
bs	2	71	0	17	142	1.29038	3	2	142	-1	.	.	1	.	142
bs	2	72	0	36	110	1.83081	3	3	110	-1	.	.	1	110	.
bs	2	73	0	33	40	1.36051	2	8	40	-1	.	.	1	40	.
bs	2	74	1	9	125	1.02037	2	7	102	1	.	125	-1	.	.
bs	2	75	0	38	24	1.34079	2	6	24	-1	.	.	1	.	24
bs	2	76	1	30	1	0.990364	3	3	1	1	.	1	-1	.	.
bs	2	77	1	26	1	1.17014	3	6	1	1	.	1	-1	.	.
bs	2	78	1	3	200	1.21041	1	4	199.882	1	.	200	-1	.	.
bs	2	79	1	23	39	1.46024	3	7	25.0588	1	39	.	-1	.	.
bs	2	80	0	37	200	1.7302	2	2	200	-1	.	.	1	.	200
bs	3	81	1	8	200	1.18933	1	8	198.235
bs	3	82	0	34	75	1.32013	3	4	75	-1	.	.	1	75	.
bs	3	83	1	5	73	0.970349	3	5	70.7647	1	.	73	-1	.	.
bs	3	84	0	38	82	1.67057	1	8	82	-1	.	.	1	.	82
bs	3	85	0	40	128	1.23044	1	4	128	-1	.	.	1	.	128
bs	3	86	1	4	130	1.08058	2	6	134.294	1	130	.	-1	.	.
bs	3	87	1	26	1	1.1601	2	6	1	1	1	.	-1	.	.
bs	3	88	1	23	29	0.930353	2	4	25.0588	1	.	29	-1	.	.
bs	3	89	1	28	131	1.08034	1	1	128.118	1	.	131	-1	.	.
bs	3	90	1	10	24	0.980337	2	2	18.4706	1	24	.	-1	.	.
bs	3	91	0	32	1	1.51041	2	5	1	-1	.	.	1	.	1
bs	3	92	0	16	200	1.05039	3	8	200	-1	.	.	1	.	200
bs	3	93	1	24	173	0.820263	2	3	173.941	1	173	.	-1	.	.
bs	3	94	0	35	25	1.11028	1	8	25	-1	.	.	1	25	.
bs	3	95	1	6	200	1.31042	3	1	199.941	1	.	200	-1	.	.
bs	3	96	1	21	175	0.819959	3	6	176	1	175	.	-1	.	.
bs	3	97	0	12	200	1.60051	3	6	200	-1	.	.	1	200	.
bs	3	98	0	11	156	1.66043	1	2	156	-1	.	.	1	156	.
bs	3	99	0	14	137	1.21037	2	4	137	-1	.	.	1	137	.
bs	3	100	0	19	120	1.00003	3	7	120	-1	.	.	1	120	.
bs	3	101	0	20	73	1.04035	2	1	73	-1	.	.	1	73	.
bs	3	102	0	31	200	1.13005	2	2	200	-1	.	.	1	.	200
bs	3	103	1	9	117	1.26071	3	1	102	1	117	.	-1	.	.
bs	3	104	0	15	163	1.52028	1	7	163	-1	.	.	1	.	163
bs	3	105	1	25	1	0.970204	3	7	1.29412	1	1	.	-1	.	.
bs	3	106	1	30	1	1.23042	3	1	1	1	.	1	-1	.	.
bs	3	107	1	27	163	0.840223	3	2	171.529	1	.	163	-1	.	.
bs	3	108	0	39	1	1.63044	3	1	1	-1	.	.	1	1	.
bs	3	109	1	22	170	1.03037	1	2	165.412	1	.	170	-1	.	.
bs	3	110	0	36	152	1.99066	3	4	152	-1	.	.	1	152	.
bs	3	111	1	3	200	1.05064	1	3	199.882	1	200	.	-1	.	.
bs	3	112	0	33	62	1.81067	1	2	62	-1	.	.	1	62	.
bs	3	113	1	1	1	1.55042	1	2	9.70588	1	.	1	-1	.	.
bs	3	114	1	29	62	1.13036	2	2	64.5294	1	.	62	-1	.	.
bs	3	115	0	17	200	1.50045	2	5	200	-1	.	.	1	.	200
bs	3	116	0	13	200	1.37078	2	3	200	-1	.	.	1	200	.
bs	3	117	0	37	66	1.8306	1	2	66	-1	.	.	1	66	.
bs	3	118	1	7	200	1.02033	3	1	197.647	1	.	200	-1	.	.
bs	3	119	0	18	31	1.11003	3	5	31	-1	.	.	1	31	.
bs	3	120	1	2	14	1.28043	2	1	19.7647	1	.	14	-1	.	.
bs	4	121	1	1	1	1.55973	2	7	9.70588
bs	4	122	0	33	200	1.93025	2	4	200	-1	.	.	1	.	200
bs	4	123	1	29	65	1.09007	2	6	64.5294	1	65	.	-1	.	.
bs	4	124	0	34	154	1.40042	3	8	154	-1	.	.	1	.	154
bs	4	125	0	32	159	1.60025	1	2	159	-1	.	.	1	159	.
bs	4	126	0	16	23	0.760508	3	7	23	-1	.	.	1	23	.
bs	4	127	0	39	144	2.53108	1	6	144	-1	.	.	1	.	144
bs	4	128	1	6	200	1.27032	2	6	199.941	1	200	.	-1	.	.
bs	4	129	0	31	30	1.48047	3	6	30	-1	.	.	1	30	.
bs	4	130	0	17	34	1.74063	3	3	34	-1	.	.	1	.	34
bs	4	131	0	20	101	3.00091	3	2	101	-1	.	.	1	.	101
bs	4	132	0	37	137	1.51022	3	1	137	-1	.	.	1	.	137
bs	4	133	0	13	16	0.840051	1	7	16	-1	.	.	1	16	.
bs	4	134	1	22	167	1.17009	3	7	165.412	1	.	167	-1	.	.
bs	4	135	0	15	200	1.40038	1	4	200	-1	.	.	1	200	.
bs	4	136	1	27	164	1.19014	3	1	171.529	1	164	.	-1	.	.
bs	4	137	1	28	135	1.30008	1	5	128.118	1	135	.	-1	.	.
bs	4	138	1	8	200	1.20064	1	1	198.235	1	200	.	-1	.	.
bs	4	139	1	23	32	1.18073	3	1	25.0588	1	32	.	-1	.	.
bs	4	140	0	18	83	1.06035	2	5	83	-1	.	.	1	.	83
bs	4	141	1	2	28	1.18043	3	1	19.7647	1	.	28	-1	.	.
bs	4	142	0	40	91	2.0309	3	4	91	-1	.	.	1	.	91
bs	4	143	1	21	180	0.890038	2	1	176	1	.	180	-1	.	.
bs	4	144	0	12	138	1.09013	2	2	138	-1	.	.	1	138	.
bs	4	145	1	3	200	0.940409	3	1	199.882	1	200	.	-1	.	.
bs	4	146	1	5	74	0.840019	1	2	70.7647	1	74	.	-1	.	.
bs	4	147	0	35	108	2.70056	1	4	108	-1	.	.	1	.	108
bs	4	148	1	24	156	1.19067	2	3	173.941	1	156	.	-1	.	.
bs	4	149	1	30	1	1.53052	3	4	1	1	1	.	-1	.	.
bs	4	150	1	9	140	0.630173	2	5	102	1	.	140	-1	.	.
bs	4	151	0	38	38	1.68036	1	3	38	-1	.	.	1	.	38
bs	4	152	0	11	169	1.64027	3	8	169	-1	.	.	1	.	169
bs	4	153	1	4	141	1.66054	2	6	134.294	1	141	.	-1	.	.
bs	4	154	1	26	1	1.47042	1	5	1	1	1	.	-1	.	.
bs	4	155	0	19	200	1.27076	2	2	200	-1	.	.	1	.	200
bs	4	156	0	36	121	1.49075	2	6	121	-1	.	.	1	121	.
bs	4	157	1	7	185	1.13001	3	8	197.647	1	185	.	-1	.	.
bs	4	158	1	10	25	1.22031	2	3	18.4706	1	25	.	-1	.	.
bs	4	159	0	14	108	1.34042	2	6	108	-1	.	.	1	.	108
bs	4	160	1	25	1	0.880362	1	5	1.29412	1	1	.	-1	.	.
bs	5	161	0	40	116	1.26892	2	6	116
bs	5	162	0	34	25	0.970296	2	1	25	-1	.	.	1	25	.
bs	5	163	0	20	4	1.66054	1	5	4	-1	.	.	1	.	4
bs	5	164	1	21	173	0.970286	2	6	176	1	.	173	-1	.	.
bs	5	165	1	23	30	1.31046	3	3	25.0588	1	30	.	-1	.	.
bs	5	166	1	2	4	1.34065	2	4	19.7647	1	.	4	-1	.	.
bs	5	167	1	28	131	0.769857	1	3	128.118	1	.	131	-1	.	.
bs	5	168	0	12	130	1.48068	2	1	130	-1	.	.	1	130	.
bs	5	169	1	25	1	1.05003	1	5	1.29412	1	1	.	-1	.	.
bs	5	170	1	7	200	1.56024	2	7	197.647	1	.	200	-1	.	.
bs	5	171	0	11	194	1.65045	3	6	194	-1	.	.	1	194	.
bs	5	172	0	38	100	2.01038	3	4	100	-1	.	.	1	100	.
bs	5	173	0	14	124	0.860296	3	3	124	-1	.	.	1	.	124
bs	5	174	0	37	1	0.950675	2	4	1	-1	.	.	1	1	.
bs	5	175	1	8	200	0.900238	1	7	198.235	1	.	200	-1	.	.
bs	5	176	1	10	14	1.38076	3	8	18.4706	1	14	.	-1	.	.
bs	5	177	0	16	67	1.42035	1	8	67	-1	.	.	1	.	67
bs	5	178	0	31	1	1.24039	1	5	1	-1	.	.	1	.	1
bs	5	179	0	39	1	1.59051	1	3	1	-1	.	.	1	.	1
bs	5	180	0	19	97	1.74046	3	5	97	-1	.	.	1	.	97
bs	5	181	1	5	71	1.19013	3	6	70.7647	1	.	71	-1	.	.
bs	5	182	1	1	1	1.21039	2	4	9.70588	1	.	1	-1	.	.
bs	5	183	1	9	118	1.07038	1	7	102	1	.	118	-1	.	.
bs	5	184	0	17	180	1.42068	2	3	180	-1	.	.	1	.	180
bs	5	185	0	32	117	1.24014	2	7	117	-1	.	.	1	117	.
bs	5	186	1	30	1	1.24042	2	2	1	1	1	.	-1	.	.
bs	5	187	1	4	134	0.670445	3	6	134.294	1	.	134	-1	.	.
bs	5	188	1	22	170	1.45069	3	3	165.412	1	170	.	-1	.	.
bs	5	189	1	6	200	1.70032	2	8	199.941	1	200	.	-1	.	.
bs	5	190	1	29	68	1.43047	2	2	64.5294	1	68	.	-1	.	.
bs	5	191	1	3	200	1.41074	1	1	199.882	1	.	200	-1	.	.
bs	5	192	1	27	168	1.02998	1	2	171.529	1	168	.	-1	.	.
bs	5	193	0	33	121	1.06004	3	2	121	-1	.	.	1	121	.
bs	5	194	1	26	1	1.74023	1	8	1	1	1	.	-1	.	.
bs	5	195	0	35	88	1.57052	1	7	88	-1	.	.	1	.	88
bs	5	196	0	13	146	1.13009	3	1	146	-1	.	.	1	.	146
bs	5	197	0	15	83	1.10065	2	5	83	-1	.	.	1	83	.
bs	5	198	0	36	33	1.60079	2	5	33	-1	.	.	1	.	33
bs	5	199	0	18	164	1.35042	1	5	164	-1	.	.	1	.	164
bs	5	200	1	24	184	1.20042	1	5	173.941	1	184	.	-1	.	.
bs	6	201	0	35	1	0.968871	3	2	1
bs	6	202	1	10	23	0.960334	3	7	18.4706	1	.	23	-1	.	.
bs	6	203	1	4	128	1.05004	1	6	134.294	1	.	128	-1	.	.
bs	6	204	0	19	176	1.25041	2	4	176	-1	.	.	1	176	.
bs	6	205	0	39	26	1.15047	1	4	26	-1	.	.	1	26	.
bs	6	206	0	14	200	1.53045	1	4	200	-1	.	.	1	.	200
bs	6	207	1	6	200	0.960378	1	2	199.941	1	200	.	-1	.	.
bs	6	208	0	11	162	1.36034	1	3	162	-1	.	.	1	162	.
bs	6	209	0	34	4	0.880381	2	8	4	-1	.	.	1	4	.
bs	6	210	0	36	36	1.26045	2	1	36	-1	.	.	1	.	36
bs	6	211	0	13	134	0.92024	1	6	134	-1	.	.	1	.	134
bs	6	212	1	24	169	1.45046	3	6	173.941	1	169	.	-1	.	.
bs	6	213	0	17	157	1.79058	2	7	157	-1	.	.	1	157	.
bs	6	214	0	32	117	1.48017	3	7	117	-1	.	.	1	117	.
bs	6	215	1	8	200	1.51049	3	6	198.235	1	200	.	-1	.	.
bs	6	216	1	9	115	1.28044	2	2	102	1	115	.	-1	.	.
bs	6	217	1	23	29	0.92026	1	2	25.0588	1	.	29	-1	.	.
bs	6	218	1	3	200	1.43019	2	3	199.882	1	.	200	-1	.	.
bs	6	219	1	22	163	1.08039	3	3	165.412	1	163	.	-1	.	.
bs	6	220	1	26	1	1.09038	1	7	1	1	1	.	-1	.	.
bs	6	221	1	25	1	1.85052	1	1	1.29412	1	.	1	-1	.	.
bs	6	222	0	12	110	2.50105	3	7	110	-1	.	.	1	.	110
bs	6	223	0	15	173	0.970204	2	6	173	-1	.	.	1	173	.
bs	6	224	1	28	145	1.63049	1	4	128.118	1	145	.	-1	.	.
bs	6	225	1	30	1	0.830572	2	2	1	1	1	.	-1	.	.
bs	6	226	0	16	109	2.20063	2	1	109	-1	.	.	1	.	109
bs	6	227	1	27	162	1.6002	2	1	171.529	1	162	.	-1	.	.
bs	6	228	1	7	200	1.66056	3	5	197.647	1	200	.	-1	.	.
bs	6	229	1	29	69	0.9304	2	3	64.5294	1	69	.	-1	.	.
bs	6	230	1	2	13	1.13067	2	2	19.7647	1	.	13	-1	.	.
bs	6	231	0	31	1	1.83088	2	2	1	-1	.	.	1	.	1
bs	6	232	0	40	1	1.65079	2	3	1	-1	.	.	1	.	1
bs	6	233	1	5	97	1.34046	1	3	70.7647	1	.	97	-1	.	.
bs	6	234	0	37	200	1.75056	1	2	200	-1	.	.	1	.	200
bs	6	235	0	38	1	0.890264	1	6	1	-1	.	.	1	1	.
bs	6	236	1	1	1	1.05037	1	1	9.70588	1	.	1	-1	.	.
bs	6	237	0	20	108	2.9812	1	8	108	-1	.	.	1	.	108
bs	6	238	1	21	168	0.759987	1	4	176	1	168	.	-1	.	.
bs	6	239	0	33	67	1.1903	3	6	67	-1	.	.	1	67	.
bs	6	240	0	18	110	1.33018	3	2	110	-1	.	.	1	.	110
bs	7	241	1	6	200	1.97942	3	1	199.941
bs	7	242	0	17	131	2.81057	3	6	131	-1	.	.	1	131	.
bs	7	243	1	29	67	1.31041	1	7	64.5294	1	67	.	-1	.	.
bs	7	244	1	26	1	1.52038	2	5	1	1	.	1	-1	.	.
bs	7	245	0	20	200	1.13062	1	5	200	-1	.	.	1	.	200
bs	7	246	1	23	29	0.740185	2	2	25.0588	1	29	.	-1	.	.
bs	7	247	0	11	175	1.2505	3	7	175	-1	.	.	1	.	175
bs	7	248	0	34	76	1.45045	3	3	76	-1	.	.	1	76	.
bs	7	249	1	10	25	1.26056	3	1	18.4706	1	.	25	-1	.	.
bs	7	250	0	40	1	1.49079	3	8	1	-1	.	.	1	.	1
bs	7	251	1	5	77	0.959953	1	8	70.7647	1	.	77	-1	.	.
bs	7	252	1	2	27	1.16064	1	2	19.7647	1	.	27	-1	.	.
bs	7	253	1	7	200	1.02029	2	1	197.647	1	.	200	-1	.	.
bs	7	254	0	39	92	1.95028	3	3	92	-1	.	.	1	92	.
bs	7	255	0	13	20	0.950343	3	4	20	-1	.	.	1	.	20
bs	7	256	0	37	150	2.37037	1	7	150	-1	.	.	1	.	150
bs	7	257	0	12	88	3.07098	3	7	88	-1	.	.	1	88	.
bs	7	258	1	25	1	0.940563	3	2	1.29412	1	.	1	-1	.	.
bs	7	259	1	22	165	1.19008	1	5	165.412	1	.	165	-1	.	.
bs	7	260	0	14	120	1.88087	2	5	120	-1	.	.	1	120	.
bs	7	261	1	3	200	1.89089	2	2	199.882	1	200	.	-1	.	.
bs	7	262	0	18	112	1.54045	3	3	112	-1	.	.	1	112	.
bs	7	263	0	15	167	1.34054	3	2	167	-1	.	.	1	167	.
bs	7	264	1	28	158	1.22066	3	6	128.118	1	158	.	-1	.	.
bs	7	265	1	24	183	0.890198	2	7	173.941	1	183	.	-1	.	.
bs	7	266	1	27	176	0.780561	1	8	171.529	1	176	.	-1	.	.
bs	7	267	0	31	110	1.10064	1	4	110	-1	.	.	1	110	.
bs	7	268	0	36	101	1.62055	3	3	101	-1	.	.	1	101	.
bs	7	269	1	4	137	0.980316	1	1	134.294	1	.	137	-1	.	.
bs	7	270	0	38	111	1.85082	1	6	111	-1	.	.	1	111	.
bs	7	271	0	19	69	1.40036	2	2	69	-1	.	.	1	69	.
bs	7	272	1	21	169	1.22037	1	8	176	1	.	169	-1	.	.
bs	7	273	0	35	1	1.60048	3	1	1	-1	.	.	1	1	.
bs	7	274	1	8	200	1.74028	2	4	198.235	1	.	200	-1	.	.
bs	7	275	1	1	1	1.41067	1	7	9.70588	1	1	.	-1	.	.
bs	7	276	0	32	68	1.49055	3	5	68	-1	.	.	1	.	68
bs	7	277	0	16	176	1.42044	1	8	176	-1	.	.	1	.	176
bs	7	278	0	33	75	1.81058	2	7	75	-1	.	.	1	75	.
bs	7	279	1	30	1	1.38044	2	5	1	1	.	1	-1	.	.
bs	7	280	1	9	112	1.03009	1	3	102	1	.	112	-1	.	.
bs	8	281	1	3	200	1.06943	3	5	199.882
bs	8	282	1	5	65	1.21999	3	3	70.7647	1	65	.	-1	.	.
bs	8	283	1	25	1	1.43021	3	4	1.29412	1	.	1	-1	.	.
bs	8	284	0	35	75	1.28043	3	3	75	-1	.	.	1	.	75
bs	8	285	1	10	17	0.910359	1	2	18.4706	1	.	17	-1	.	.
bs	8	286	0	19	14	1.28033	1	2	14	-1	.	.	1	.	14
bs	8	287	1	7	200	1.0404	2	2	197.647	1	.	200	-1	.	.
bs	8	288	1	22	169	1.42069	3	7	165.412	1	169	.	-1	.	.
bs	8	289	0	36	165	1.66082	3	8	165	-1	.	.	1	165	.
bs	8	290	1	6	200	1.64051	2	1	199.941	1	200	.	-1	.	.
bs	8	291	1	28	135	1.30007	3	2	128.118	1	135	.	-1	.	.
bs	8	292	0	32	177	1.40017	2	3	177	-1	.	.	1	177	.
bs	8	293	1	4	139	1.04005	2	8	134.294	1	139	.	-1	.	.
bs	8	294	1	8	200	1.45038	1	3	198.235	1	200	.	-1	.	.
bs	8	295	1	1	1	1.64085	2	4	9.70588	1	1	.	-1	.	.
bs	8	296	1	24	193	1.3704	2	5	173.941	1	.	193	-1	.	.
bs	8	297	0	13	171	1.51016	3	8	171	-1	.	.	1	171	.
bs	8	298	1	30	1	1.64028	3	3	1	1	1	.	-1	.	.
bs	8	299	0	20	200	1.61018	1	5	200	-1	.	.	1	.	200
bs	8	300	1	27	175	1.26035	1	7	171.529	1	175	.	-1	.	.
bs	8	301	0	11	35	1.36041	3	6	35	-1	.	.	1	35	.
bs	8	302	0	16	108	1.96059	3	6	108	-1	.	.	1	.	108
bs	8	303	0	37	93	1.85057	3	6	93	-1	.	.	1	93	.
bs	8	304	1	23	30	0.810268	1	2	25.0588	1	.	30	-1	.	.
bs	8	305	0	33	51	2.18057	1	6	51	-1	.	.	1	.	51
bs	8	306	1	21	181	0.800576	3	2	176	1	.	181	-1	.	.
bs	8	307	1	2	13	0.940393	2	4	19.7647	1	13	.	-1	.	.
bs	8	308	0	40	47	2.38068	3	3	47	-1	.	.	1	.	47
bs	8	309	0	34	43	1.23042	1	4	43	-1	.	.	1	.	43
bs	8	310	0	31	9	1.8305	1	4	9	-1	.	.	1	.	9
bs	8	311	1	9	110	1.02995	2	5	102	1	.	110	-1	.	.
bs	8	312	0	39	20	1.16042	2	7	20	-1	.	.	1	.	20
bs	8	313	0	12	125	0.990057	2	8	125	-1	.	.	1	.	125
bs	8	314	0	17	200	1.40083	1	6	200	-1	.	.	1	200	.
bs	8	315	0	14	82	1.38045	3	1	82	-1	.	.	1	82	.
bs	8	316	0	18	124	1.59016	3	8	124	-1	.	.	1	.	124
bs	8	317	1	29	58	1.31047	3	4	64.5294	1	58	.	-1	.	.
bs	8	318	0	38	1	1.26009	2	1	1	-1	.	.	1	.	1
bs	8	319	1	26	1	1.35042	3	4	1	1	.	1	-1	.	.
bs	8	320	0	15	161	1.29012	1	6	161	-1	.	.	1	.	161
bs	9	321	1	25	1	1.32891	2	4	1.29412
bs	9	322	0	20	91	1.86056	1	6	91	-1	.	.	1	.	91
bs	9	323	1	23	28	0.960674	3	4	25.0588	1	.	28	-1	.	.
bs	9	324	1	5	73	0.890263	1	1	70.7647	1	.	73	-1	.	.
bs	9	325	1	3	200	0.970667	1	3	199.882	1	.	200	-1	.	.
bs	9	326	1	8	200	1.60029	3	4	198.235	1	200	.	-1	.	.
bs	9	327	0	17	118	1.07039	3	3	118	-1	.	.	1	118	.
bs	9	328	0	19	33	1.24066	3	1	33	-1	.	.	1	33	.
bs	9	329	0	35	120	1.36079	1	6	120	-1	.	.	1	.	120
bs	9	330	1	30	1	0.879974	2	8	1	1	1	.	-1	.	.
bs	9	331	0	13	195	1.02058	1	7	195	-1	.	.	1	.	195
bs	9	332	1	7	200	1.38042	1	1	197.647	1	200	.	-1	.	.
bs	9	333	0	18	149	1.68058	3	6	149	-1	.	.	1	149	.
bs	9	334	0	36	67	1.27036	3	8	67	-1	.	.	1	67	.
bs	9	335	0	40	93	1.68029	1	4	93	-1	.	.	1	.	93
bs	9	336	0	39	188	1.17003	3	2	188	-1	.	.	1	.	188
bs	9	337	1	29	67	1.04044	3	6	64.5294	1	67	.	-1	.	.
bs	9	338	1	4	128	0.839977	3	8	134.294	1	.	128	-1	.	.
bs	9	339	1	2	18	0.750215	1	5	19.7647	1	18	.	-1	.	.
bs	9	340	1	6	200	1.4005	3	1	199.941	1	.	200	-1	.	.
bs	9	341	1	1	22	1.41043	3	2	9.70588	1	22	.	-1	.	.
bs	9	342	1	10	7	1.89063	2	8	18.4706	1	.	7	-1	.	.
bs	9	343	0	32	65	1.3605	3	4	65	-1	.	.	1	.	65
bs	9	344	1	24	182	0.730198	3	1	173.941	1	.	182	-1	.	.
bs	9	345	0	31	14	1.78093	1	6	14	-1	.	.	1	14	.
bs	9	346	0	16	1	1.63019	2	7	1	-1	.	.	1	.	1
bs	9	347	1	9	122	0.850323	3	2	102	1	.	122	-1	.	.
bs	9	348	0	14	185	1.02053	3	6	185	-1	.	.	1	.	185
bs	9	349	0	12	178	1.68075	2	8	178	-1	.	.	1	178	.
bs	9	350	0	37	45	1.84058	3	1	45	-1	.	.	1	45	.
bs	9	351	1	21	180	1.42024	1	2	176	1	.	180	-1	.	.
bs	9	352	0	15	125	1.2704	3	3	125	-1	.	.	1	125	.
bs	9	353	1	28	134	1.27037	3	1	128.118	1	134	.	-1	.	.
bs	9	354	0	34	1	1.61078	3	4	1	-1	.	.	1	1	.
bs	9	355	1	27	172	0.960366	3	7	171.529	1	.	172	-1	.	.
bs	9	356	0	33	2	1.01034	3	7	2	-1	.	.	1	2	.
bs	9	357	1	22	166	1.14013	2	7	165.412	1	.	166	-1	.	.
bs	9	358	0	38	135	1.45049	2	3	135	-1	.	.	1	135	.
bs	9	359	0	11	200	1.58015	1	1	200	-1	.	.	1	200	.
bs	9	360	1	26	1	1.10042	3	2	1	1	1	.	-1	.	.
bs	10	361	1	30	1	1.31917	1	5	1
bs	10	362	0	16	166	1.36047	2	6	166	-1	.	.	1	.	166
bs	10	363	1	5	70	1.12033	2	6	70.7647	1	70	.	-1	.	.
bs	10	364	1	6	200	1.26039	2	8	199.941	1	.	200	-1	.	.
bs	10	365	1	4	132	0.780441	2	3	134.294	1	132	.	-1	.	.
bs	10	366	0	38	39	1.31015	2	8	39	-1	.	.	1	39	.
bs	10	367	1	21	185	0.660171	2	5	176	1	.	185	-1	.	.
bs	10	368	1	9	114	0.920326	3	5	102	1	114	.	-1	.	.
bs	10	369	0	19	1	1.67081	1	3	1	-1	.	.	1	.	1
bs	10	370	0	39	107	0.940344	3	6	107	-1	.	.	1	.	107
bs	10	371	0	14	9	1.48043	3	1	9	-1	.	.	1	9	.
bs	10	372	1	10	5	1.39041	1	8	18.4706	1	.	5	-1	.	.
bs	10	373	1	26	1	0.970291	3	5	1	1	.	1	-1	.	.
bs	10	374	0	40	102	1.62072	3	2	102	-1	.	.	1	.	102
bs	10	375	0	35	1	1.54043	2	1	1	-1	.	.	1	.	1
bs	10	376	0	31	181	1.38047	2	1	181	-1	.	.	1	.	181
bs	10	377	0	12	125	1.42055	3	6	125	-1	.	.	1	125	.
bs	10	378	1	23	21	1.27032	2	5	25.0588	1	21	.	-1	.	.
bs	10	379	1	24	186	1.06035	2	6	173.941	1	.	186	-1	.	.
bs	10	380	1	27	182	1.15017	1	7	171.529	1	182	.	-1	.	.
bs	10	381	0	17	200	1.53044	3	5	200	-1	.	.	1	200	.
bs	10	382	1	3	200	0.960318	2	5	199.882	1	200	.	-1	.	.
bs	10	383	0	18	162	1.0203	3	6	162	-1	.	.	1	162	.
bs	10	384	1	28	132	0.810248	3	4	128.118	1	132	.	-1	.	.
bs	10	385	1	22	169	1.35024	1	4	165.412	1	169	.	-1	.	.
bs	10	386	0	13	190	0.83999	1	4	190	-1	.	.	1	190	.
bs	10	387	0	11	200	1.57021	3	4	200	-1	.	.	1	200	.
bs	10	388	1	25	1	1.69054	2	3	1.29412	1	1	.	-1	.	.
bs	10	389	0	36	35	1.26067	2	3	35	-1	.	.	1	.	35
bs	10	390	0	37	1	1.15041	1	6	1	-1	.	.	1	.	1
bs	10	391	0	34	116	2.39077	3	7	116	-1	.	.	1	.	116
bs	10	392	0	32	200	1.56045	2	7	200	-1	.	.	1	200	.
bs	10	393	0	33	40	1.83065	2	3	40	-1	.	.	1	40	.
bs	10	394	0	20	88	1.69026	1	3	88	-1	.	.	1	.	88
bs	10	395	1	8	200	1.77081	2	7	198.235	1	.	200	-1	.	.
bs	10	396	1	7	200	1.1304	3	2	197.647	1	200	.	-1	.	.
bs	10	397	0	15	116	1.26013	1	3	116	-1	.	.	1	116	.
bs	10	398	1	1	1	1.49046	1	4	9.70588	1	1	.	-1	.	.
bs	10	399	1	2	20	1.22032	1	3	19.7647	1	.	20	-1	.	.
bs	10	400	1	29	71	0.710165	2	3	64.5294	1	.	71	-1	.	.
bt	1	1	0	13	32	6.46067	2	6	32
bt	1	2	1	28	151	4.44125	2	7	147.4	1	.	151	-1	.	.
bt	1	3	1	30	99	4.99126	2	1	92.1	1	99	.	-1	.	.
bt	1	4	0	39	149	6.71192	2	1	149	-1	.	.	1	.	149
bt	1	5	0	20	165	2.97116	2	3	165	-1	.	.	1	165	.
bt	1	6	1	2	132	1.50046	2	2	99.4	1	132	.	-1	.	.
bt	1	7	0	31	30	3.03129	2	5	30	-1	.	.	1	.	30
bt	1	8	1	24	125	2.51078	2	1	124.3	1	.	125	-1	.	.
bt	1	9	0	34	126	2.28039	2	2	126	-1	.	.	1	126	.
bt	1	10	0	40	99	2.21094	3	2	99	-1	.	.	1	99	.
bt	1	11	1	9	127	4.36131	1	1	130.8	1	.	127	-1	.	.
bt	1	12	1	23	123	1.94085	3	3	129	1	123	.	-1	.	.
bt	1	13	1	1	96	1.86032	3	2	95.3	1	96	.	-1	.	.
bt	1	14	1	27	103	1.84056	3	4	83.9	1	.	103	-1	.	.
bt	1	15	0	37	152	2.17066	3	3	152	-1	.	.	1	.	152
bt	1	16	1	10	48	2.06061	1	2	65.3	1	48	.	-1	.	.
bt	1	17	0	38	24	2.35077	1	6	24	-1	.	.	1	.	24
bt	1	18	1	3	144	3.59108	1	3	126	1	.	144	-1	.	.
bt	1	19	0	33	72	2.17044	3	5	72	-1	.	.	1	72	.
bt	1	20	0	18	102	1.81058	3	5	102	-1	.	.	1	.	102
bt	1	21	1	22	112	1.6105	1	7	108.6	1	.	112	-1	.	.
bt	1	22	0	12	144	3.30094	2	6	144	-1	.	.	1	144	.
bt	1	23	1	8	177	2.58079	2	3	165.7	1	177	.	-1	.	.
bt	1	24	1	25	51	2.31069	3	4	49.3	1	51	.	-1	.	.
bt	1	25	0	14	115	1.31014	3	2	115	-1	.	.	1	.	115
bt	1	26	0	35	101	2.06062	2	5	101	-1	.	.	1	101	.
bt	1	27	1	6	156	2.99068	1	7	157.8	1	.	156	-1	.	.
bt	1	28	0	36	97	1.35067	3	2	97	-1	.	.	1	97	.
bt	1	29	1	21	114	1.95088	2	8	111.2	1	.	114	-1	.	.
bt	1	30	1	5	134	1.97063	2	8	119.1	1	134	.	-1	.	.
bt	1	31	1	7	142	4.43138	2	2	153.5	1	142	.	-1	.	.
bt	1	32	1	29	107	1.99068	3	2	97.8	1	107	.	-1	.	.
bt	1	33	0	16	79	2.82096	3	2	79	-1	.	.	1	.	79
bt	1	34	1	4	120	3.32092	2	1	137.8	1	.	120	-1	.	.
bt	1	35	1	26	20	2.65082	3	5	25.2	1	20	.	-1	.	.
bt	1	36	0	17	107	2.41073	3	2	107	-1	.	.	1	.	107
bt	1	37	0	15	82	1.61089	3	1	82	-1	.	.	1	82	.
bt	1	38	0	32	74	1.13039	1	5	74	-1	.	.	1	.	74
bt	1	39	0	11	75	1.81059	1	3	75	-1	.	.	1	.	75
bt	1	40	0	19	32	2.15066	2	1	32	-1	.	.	1	.	32
bt	2	41	0	32	127	2.44973	2	1	127
bt	2	42	0	14	53	2.8308	2	7	53	-1	.	.	1	53	.
bt	2	43	1	23	134	2.68082	1	4	129	1	.	134	-1	.	.
bt	2	44	0	34	124	1.93041	2	3	124	-1	.	.	1	124	.
bt	2	45	0	40	130	2.06099	3	8	130	-1	.	.	1	130	.
bt	2	46	1	26	26	1.98059	1	5	25.2	1	26	.	-1	.	.
bt	2	47	0	39	124	2.96122	1	2	124	-1	.	.	1	.	124
bt	2	48	0	31	100	1.86065	2	4	100	-1	.	.	1	100	.
bt	2	49	1	24	115	1.45046	3	1	124.3	1	.	115	-1	.	.
bt	2	50	1	28	143	2.01066	3	7	147.4	1	143	.	-1	.	.
bt	2	51	0	16	100	1.9506	1	2	100	-1	.	.	1	100	.
bt	2	52	1	27	100	1.15049	2	1	83.9	1	.	100	-1	.	.
bt	2	53	1	8	171	1.84048	1	1	165.7	1	.	171	-1	.	.
bt	2	54	1	22	111	1.38068	3	7	108.6	1	111	.	-1	.	.
bt	2	55	0	33	81	1.58053	3	6	81	-1	.	.	1	81	.
bt	2	56	1	9	121	1.0804	2	7	130.8	1	.	121	-1	.	.
bt	2	57	0	12	83	1.56042	3	6	83	-1	.	.	1	83	.
bt	2	58	1	6	155	1.59075	2	4	157.8	1	.	155	-1	.	.
bt	2	59	0	13	103	2.04056	1	4	103	-1	.	.	1	103	.
bt	2	60	1	10	78	2.28069	3	2	65.3	1	78	.	-1	.	.
bt	2	61	0	37	71	2.2204	1	8	71	-1	.	.	1	.	71
bt	2	62	0	11	126	2.95094	2	7	126	-1	.	.	1	.	126
bt	2	63	0	35	118	1.5005	1	4	118	-1	.	.	1	118	.
bt	2	64	0	38	125	4.05121	3	8	125	-1	.	.	1	125	.
bt	2	65	1	5	123	1.45054	3	8	119.1	1	123	.	-1	.	.
bt	2	66	0	17	120	2.10092	1	1	120	-1	.	.	1	120	.
bt	2	67	0	15	92	1.38045	1	8	92	-1	.	.	1	92	.
bt	2	68	1	25	37	1.16037	1	5	49.3	1	.	37	-1	.	.
bt	2	69	1	2	74	4.00122	1	2	99.4	1	.	74	-1	.	.
bt	2	70	1	29	95	1.77033	3	6	97.8	1	.	95	-1	.	.
bt	2	71	1	1	98	1.71045	1	5	95.3	1	.	98	-1	.	.
bt	2	72	1	21	118	1.25042	1	7	111.2	1	.	118	-1	.	.
bt	2	73	0	18	104	2.21036	1	6	104	-1	.	.	1	104	.
bt	2	74	1	30	97	2.40074	2	8	92.1	1	97	.	-1	.	.
bt	2	75	1	7	155	1.16011	3	7	153.5	1	.	155	-1	.	.
bt	2	76	0	20	101	1.20039	3	7	101	-1	.	.	1	101	.
bt	2	77	0	19	105	1.93053	1	6	105	-1	.	.	1	.	105
bt	2	78	1	3	124	2.27079	3	2	126	1	124	.	-1	.	.
bt	2	79	1	4	135	2.52108	2	4	137.8	1	135	.	-1	.	.
bt	2	80	0	36	130	2.03092	3	3	130	-1	.	.	1	130	.
bt	3	81	1	21	113	2.55965	1	4	111.2
bt	3	82	1	1	86	5.0914	3	4	95.3	1	86	.	-1	.	.
bt	3	83	1	25	48	2.18064	1	1	49.3	1	.	48	-1	.	.
bt	3	84	1	6	150	3.85111	2	5	157.8	1	.	150	-1	.	.
bt	3	85	1	4	136	5.81195	3	3	137.8	1	136	.	-1	.	.
bt	3	86	1	10	49	1.90054	3	3	65.3	1	49	.	-1	.	.
bt	3	87	0	18	100	1.01036	3	3	100	-1	.	.	1	.	100
bt	3	88	0	20	111	2.11091	1	4	111	-1	.	.	1	.	111
bt	3	89	0	31	126	1.52057	2	5	126	-1	.	.	1	126	.
bt	3	90	0	35	99	1.73054	3	6	99	-1	.	.	1	99	.
bt	3	91	1	2	103	1.96047	2	8	99.4	1	.	103	-1	.	.
bt	3	92	1	28	153	1.25046	1	3	147.4	1	.	153	-1	.	.
bt	3	93	1	22	115	1.62079	2	3	108.6	1	115	.	-1	.	.
bt	3	94	0	39	75	1.0403	1	8	75	-1	.	.	1	75	.
bt	3	95	1	7	161	1.13032	1	5	153.5	1	.	161	-1	.	.
bt	3	96	0	14	127	1.25077	3	8	127	-1	.	.	1	127	.
bt	3	97	1	3	122	2.41069	1	8	126	1	122	.	-1	.	.
bt	3	98	0	37	75	1.83056	3	1	75	-1	.	.	1	75	.
bt	3	99	1	8	158	1.29043	3	1	165.7	1	.	158	-1	.	.
bt	3	100	0	33	109	1.76028	3	2	109	-1	.	.	1	109	.
bt	3	101	0	40	105	2.83084	1	5	105	-1	.	.	1	105	.
bt	3	102	0	32	56	1.78061	3	6	56	-1	.	.	1	56	.
bt	3	103	0	12	102	2.64049	3	1	102	-1	.	.	1	.	102
bt	3	104	1	9	104	1.42053	1	1	130.8	1	.	104	-1	.	.
bt	3	105	0	15	150	1.70082	2	7	150	-1	.	.	1	150	.
bt	3	106	0	17	172	1.63049	2	2	172	-1	.	.	1	172	.
bt	3	107	0	11	124	2.34066	2	6	124	-1	.	.	1	124	.
bt	3	108	1	23	147	4.00125	1	3	129	1	147	.	-1	.	.
bt	3	109	0	38	149	1.34047	3	3	149	-1	.	.	1	149	.
bt	3	110	0	19	151	1.31042	1	5	151	-1	.	.	1	151	.
bt	3	111	1	27	79	2.71051	3	8	83.9	1	79	.	-1	.	.
bt	3	112	0	34	51	2.43101	2	8	51	-1	.	.	1	.	51
bt	3	113	1	5	115	1.41046	3	6	119.1	1	.	115	-1	.	.
bt	3	114	0	36	101	5.03175	1	2	101	-1	.	.	1	101	.
bt	3	115	1	26	24	7.63223	2	2	25.2	1	.	24	-1	.	.
bt	3	116	0	13	28	66.0992	2	3	28	-1	.	.	1	.	28
bt	3	117	1	24	118	1.2306	2	5	124.3	1	.	118	-1	.	.
bt	3	118	0	16	147	2.08036	1	7	147	-1	.	.	1	147	.
bt	3	119	1	29	104	1.3103	3	8	97.8	1	104	.	-1	.	.
bt	3	120	1	30	99	1.42045	3	4	92.1	1	.	99	-1	.	.
bt	4	121	1	9	119	1.70955	3	4	130.8
bt	4	122	0	39	126	2.54065	2	6	126	-1	.	.	1	126	.
bt	4	123	0	37	83	1.82058	1	7	83	-1	.	.	1	83	.
bt	4	124	0	38	119	1.7405	1	7	119	-1	.	.	1	.	119
bt	4	125	1	2	104	2.20069	2	3	99.4	1	104	.	-1	.	.
bt	4	126	1	6	160	2.0403	3	3	157.8	1	.	160	-1	.	.
bt	4	127	1	4	148	2.19038	2	2	137.8	1	148	.	-1	.	.
bt	4	128	0	31	108	1.19064	2	7	108	-1	.	.	1	108	.
bt	4	129	0	12	87	1.38051	3	7	87	-1	.	.	1	87	.
bt	4	130	0	36	105	1.46078	3	7	105	-1	.	.	1	.	105
bt	4	131	1	1	110	1.64051	1	6	95.3	1	110	.	-1	.	.
bt	4	132	1	29	99	1.44013	2	2	97.8	1	.	99	-1	.	.
bt	4	133	1	5	110	2.03057	1	5	119.1	1	.	110	-1	.	.
bt	4	134	1	7	154	1.16064	3	2	153.5	1	154	.	-1	.	.
bt	4	135	1	8	161	1.17043	2	7	165.7	1	161	.	-1	.	.
bt	4	136	1	21	112	2.9809	1	7	111.2	1	112	.	-1	.	.
bt	4	137	1	26	26	2.49047	1	7	25.2	1	26	.	-1	.	.
bt	4	138	0	35	123	2.40101	2	2	123	-1	.	.	1	.	123
bt	4	139	1	30	101	2.09062	3	3	92.1	1	101	.	-1	.	.
bt	4	140	0	40	117	2.80115	3	5	117	-1	.	.	1	.	117
bt	4	141	1	22	124	2.1506	1	6	108.6	1	124	.	-1	.	.
bt	4	142	0	19	159	2.0307	1	8	159	-1	.	.	1	159	.
bt	4	143	0	15	129	2.54081	1	4	129	-1	.	.	1	129	.
bt	4	144	0	33	125	2.39074	3	5	125	-1	.	.	1	125	.
bt	4	145	1	3	123	1.2901	3	3	126	1	123	.	-1	.	.
bt	4	146	0	34	148	1.57016	2	8	148	-1	.	.	1	148	.
bt	4	147	0	17	129	2.01057	3	5	129	-1	.	.	1	129	.
bt	4	148	1	10	76	1.48044	1	5	65.3	1	76	.	-1	.	.
bt	4	149	1	23	123	1.80062	2	3	129	1	.	123	-1	.	.
bt	4	150	1	24	126	3.12093	1	8	124.3	1	126	.	-1	.	.
bt	4	151	0	11	124	2.6308	3	6	124	-1	.	.	1	124	.
bt	4	152	1	25	78	2.38072	1	3	49.3	1	78	.	-1	.	.
bt	4	153	0	14	116	1.59052	3	3	116	-1	.	.	1	.	116
bt	4	154	0	18	92	1.71042	3	8	92	-1	.	.	1	92	.
bt	4	155	1	28	151	1.08041	3	7	147.4	1	.	151	-1	.	.
bt	4	156	0	20	156	2.08063	3	2	156	-1	.	.	1	156	.
bt	4	157	0	16	27	1.90058	1	2	27	-1	.	.	1	27	.
bt	4	158	0	32	131	1.46045	3	4	131	-1	.	.	1	.	131
bt	4	159	1	27	76	1.15014	3	4	83.9	1	76	.	-1	.	.
bt	4	160	0	13	76	1.58044	1	2	76	-1	.	.	1	.	76
bt	5	161	0	34	61	3.98006	2	2	61
bt	5	162	0	36	86	1.49047	3	8	86	-1	.	.	1	.	86
bt	5	163	0	16	72	1.80082	2	4	72	-1	.	.	1	.	72
bt	5	164	1	23	124	1.03038	2	2	129	1	.	124	-1	.	.
bt	5	165	0	20	36	2.3007	3	7	36	-1	.	.	1	36	.
bt	5	166	1	28	155	1.63079	2	3	147.4	1	.	155	-1	.	.
bt	5	167	1	5	120	1.47049	2	4	119.1	1	120	.	-1	.	.
bt	5	168	1	25	49	1.65016	3	6	49.3	1	49	.	-1	.	.
bt	5	169	1	3	121	2.1903	2	5	126	1	.	121	-1	.	.
bt	5	170	0	18	96	1.90064	3	2	96	-1	.	.	1	96	.
bt	5	171	0	11	103	2.66108	3	4	103	-1	.	.	1	.	103
bt	5	172	1	1	67	41.2415	3	1	95.3	1	67	.	-1	.	.
bt	5	173	1	21	96	2.24073	2	4	111.2	1	.	96	-1	.	.
bt	5	174	0	33	83	13.8539	1	1	83	-1	.	.	1	83	.
bt	5	175	1	22	103	24.607	2	7	108.6	1	.	103	-1	.	.
bt	5	176	1	7	136	2.02051	3	5	153.5	1	136	.	-1	.	.
bt	5	177	1	4	135	1.80066	1	3	137.8	1	135	.	-1	.	.
bt	5	178	0	38	76	1.70075	2	8	76	-1	.	.	1	76	.
bt	5	179	0	19	101	60.0872	3	6	101	-1	.	.	1	.	101
bt	5	180	1	29	106	1.84087	2	4	97.8	1	.	106	-1	.	.
bt	5	181	0	12	125	0.940415	2	3	125	-1	.	.	1	.	125
bt	5	182	1	26	25	1.77023	1	5	25.2	1	25	.	-1	.	.
bt	5	183	1	2	98	2.11061	2	4	99.4	1	.	98	-1	.	.
bt	5	184	0	37	47	2.03043	1	6	47	-1	.	.	1	.	47
bt	5	185	1	8	168	1.34051	1	6	165.7	1	.	168	-1	.	.
bt	5	186	0	40	122	1.6403	2	7	122	-1	.	.	1	122	.
bt	5	187	0	32	99	2.13067	2	4	99	-1	.	.	1	99	.
bt	5	188	1	6	162	3.24104	3	8	157.8	1	.	162	-1	.	.
bt	5	189	0	17	73	2.8509	1	1	73	-1	.	.	1	73	.
bt	5	190	0	31	122	1.84068	2	1	122	-1	.	.	1	.	122
bt	5	191	0	35	129	2.89089	1	2	129	-1	.	.	1	129	.
bt	5	192	0	13	99	1.32043	2	1	99	-1	.	.	1	99	.
bt	5	193	1	27	79	1.91056	2	3	83.9	1	.	79	-1	.	.
bt	5	194	0	15	72	2.20032	1	5	72	-1	.	.	1	.	72
bt	5	195	1	30	78	1.28014	2	7	92.1	1	.	78	-1	.	.
bt	5	196	0	39	45	1.85088	2	2	45	-1	.	.	1	.	45
bt	5	197	1	10	52	2.45077	3	3	65.3	1	.	52	-1	.	.
bt	5	198	1	24	122	1.65072	3	2	124.3	1	.	122	-1	.	.
bt	5	199	1	9	124	1.17074	3	8	130.8	1	124	.	-1	.	.
bt	5	200	0	14	115	2.43072	1	2	115	-1	.	.	1	115	.
bt	6	201	1	27	77	66.798	1	1	83.9
bt	6	202	1	21	117	4.07095	2	6	111.2	1	.	117	-1	.	.
bt	6	203	1	23	149	1.04036	1	4	129	1	149	.	-1	.	.
bt	6	204	1	28	100	47.9837	1	2	147.4	1	100	.	-1	.	.
bt	6	205	0	20	76	38.151	2	6	76	-1	.	.	1	76	.
bt	6	206	0	40	47	2.1004	1	5	47	-1	.	.	1	.	47
bt	6	207	0	39	50	1.97068	3	1	50	-1	.	.	1	.	50
bt	6	208	1	30	89	1.60046	2	2	92.1	1	.	89	-1	.	.
bt	6	209	0	36	99	1.65023	3	8	99	-1	.	.	1	.	99
bt	6	210	0	32	130	1.6405	2	4	130	-1	.	.	1	.	130
bt	6	211	1	6	159	1.8706	1	5	157.8	1	159	.	-1	.	.
bt	6	212	1	8	170	1.34037	1	2	165.7	1	170	.	-1	.	.
bt	6	213	1	24	130	1.07032	2	4	124.3	1	130	.	-1	.	.
bt	6	214	1	1	115	1.84037	2	2	95.3	1	115	.	-1	.	.
bt	6	215	1	9	163	1.35079	1	4	130.8	1	.	163	-1	.	.
bt	6	216	1	26	30	1.5303	3	4	25.2	1	30	.	-1	.	.
bt	6	217	1	29	100	0.950314	1	6	97.8	1	.	100	-1	.	.
bt	6	218	0	18	117	1.40074	3	4	117	-1	.	.	1	.	117
bt	6	219	0	34	50	1.13032	2	4	50	-1	.	.	1	50	.
bt	6	220	0	35	52	1.85063	2	1	52	-1	.	.	1	.	52
bt	6	221	0	15	113	1.59047	1	6	113	-1	.	.	1	.	113
bt	6	222	0	31	47	1.81092	1	4	47	-1	.	.	1	47	.
bt	6	223	0	38	48	1.28019	1	2	48	-1	.	.	1	.	48
bt	6	224	1	2	99	1.9109	2	6	99.4	1	.	99	-1	.	.
bt	6	225	0	16	99	1.33074	1	7	99	-1	.	.	1	.	99
bt	6	226	1	10	71	1.20038	2	1	65.3	1	.	71	-1	.	.
bt	6	227	0	12	96	1.81051	3	8	96	-1	.	.	1	.	96
bt	6	228	0	13	94	1.15067	2	7	94	-1	.	.	1	.	94
bt	6	229	1	25	21	2.58058	1	2	49.3	1	.	21	-1	.	.
bt	6	230	1	4	145	1.96069	3	4	137.8	1	.	145	-1	.	.
bt	6	231	0	33	142	1.81032	2	1	142	-1	.	.	1	142	.
bt	6	232	0	19	121	1.41013	1	7	121	-1	.	.	1	121	.
bt	6	233	0	37	130	1.16046	3	3	130	-1	.	.	1	130	.
bt	6	234	1	22	117	1.60051	2	4	108.6	1	117	.	-1	.	.
bt	6	235	0	11	149	1.30011	3	7	149	-1	.	.	1	149	.
bt	6	236	0	14	129	1.39035	2	2	129	-1	.	.	1	129	.
bt	6	237	1	7	158	1.56056	3	7	153.5	1	158	.	-1	.	.
bt	6	238	1	3	129	1.24036	1	7	126	1	129	.	-1	.	.
bt	6	239	1	5	123	2.68051	3	2	119.1	1	123	.	-1	.	.
bt	6	240	0	17	102	2.39064	3	2	102	-1	.	.	1	102	.
bt	7	241	0	20	150	11.1421	3	8	150
bt	7	242	0	38	151	1.64018	2	8	151	-1	.	.	1	151	.
bt	7	243	0	35	49	1.82027	3	7	49	-1	.	.	1	49	.
bt	7	244	0	34	48	1.7308	3	6	48	-1	.	.	1	.	48
bt	7	245	1	24	107	1.28043	2	6	124.3	1	.	107	-1	.	.
bt	7	246	1	9	154	2.96092	2	5	130.8	1	154	.	-1	.	.
bt	7	247	1	3	129	1.70074	3	4	126	1	129	.	-1	.	.
bt	7	248	1	1	99	3.72108	3	2	95.3	1	99	.	-1	.	.
bt	7	249	1	10	58	3.25107	2	7	65.3	1	.	58	-1	.	.
bt	7	250	1	27	85	1.59079	3	5	83.9	1	.	85	-1	.	.
bt	7	251	1	22	105	2.22089	2	6	108.6	1	.	105	-1	.	.
bt	7	252	1	29	101	1.53051	3	2	97.8	1	101	.	-1	.	.
bt	7	253	0	13	72	1.35035	2	1	72	-1	.	.	1	.	72
bt	7	254	1	23	117	0.990317	2	1	129	1	.	117	-1	.	.
bt	7	255	1	2	118	1.99066	3	2	99.4	1	118	.	-1	.	.
bt	7	256	0	40	101	3.08091	3	2	101	-1	.	.	1	.	101
bt	7	257	1	8	170	1.65021	3	2	165.7	1	.	170	-1	.	.
bt	7	258	1	21	125	1.28051	1	3	111.2	1	125	.	-1	.	.
bt	7	259	1	6	164	1.7903	2	1	157.8	1	164	.	-1	.	.
bt	7	260	0	31	127	2.00055	2	7	127	-1	.	.	1	127	.
bt	7	261	0	15	78	1.39046	1	4	78	-1	.	.	1	78	.
bt	7	262	1	28	151	2.27071	1	2	147.4	1	.	151	-1	.	.
bt	7	263	0	16	126	1.60047	3	5	126	-1	.	.	1	126	.
bt	7	264	0	32	120	1.5502	1	5	120	-1	.	.	1	120	.
bt	7	265	0	14	132	1.6305	2	6	132	-1	.	.	1	132	.
bt	7	266	0	36	68	1.4702	3	8	68	-1	.	.	1	68	.
bt	7	267	0	39	122	1.81032	2	8	122	-1	.	.	1	.	122
bt	7	268	1	26	24	1.25041	3	5	25.2	1	24	.	-1	.	.
bt	7	269	0	18	53	1.32018	2	7	53	-1	.	.	1	.	53
bt	7	270	0	17	116	1.57082	2	4	116	-1	.	.	1	.	116
bt	7	271	1	7	160	1.12065	3	2	153.5	1	160	.	-1	.	.
bt	7	272	1	25	101	3.75106	1	8	49.3	1	101	.	-1	.	.
bt	7	273	0	11	128	1.87083	1	2	128	-1	.	.	1	.	128
bt	7	274	0	33	69	1.59045	1	6	69	-1	.	.	1	69	.
bt	7	275	1	30	93	0.870316	1	4	92.1	1	.	93	-1	.	.
bt	7	276	1	4	128	1.45035	3	4	137.8	1	.	128	-1	.	.
bt	7	277	0	19	99	1.46046	1	1	99	-1	.	.	1	99	.
bt	7	278	0	12	111	1.861	3	2	111	-1	.	.	1	.	111
bt	7	279	0	37	144	1.44041	1	7	144	-1	.	.	1	144	.
bt	7	280	1	5	126	0.920218	3	7	119.1	1	126	.	-1	.	.
bt	8	281	0	15	124	1.55937	3	4	124
bt	8	282	1	25	23	2.26041	3	7	49.3	1	23	.	-1	.	.
bt	8	283	0	17	123	1.4105	2	2	123	-1	.	.	1	.	123
bt	8	284	0	34	155	2.35052	2	8	155	-1	.	.	1	155	.
bt	8	285	1	26	28	1.35033	1	6	25.2	1	28	.	-1	.	.
bt	8	286	0	32	52	1.57053	2	3	52	-1	.	.	1	.	52
bt	8	287	1	23	124	1.87059	3	4	129	1	.	124	-1	.	.
bt	8	288	0	31	123	1.42042	2	5	123	-1	.	.	1	123	.
bt	8	289	1	29	90	3.09092	3	5	97.8	1	90	.	-1	.	.
bt	8	290	1	3	128	5.66138	2	7	126	1	.	128	-1	.	.
bt	8	291	0	20	124	7.03203	3	5	124	-1	.	.	1	124	.
bt	8	292	1	10	70	3.05119	2	5	65.3	1	70	.	-1	.	.
bt	8	293	1	30	100	2.17061	1	6	92.1	1	.	100	-1	.	.
bt	8	294	1	8	161	1.67028	3	5	165.7	1	.	161	-1	.	.
bt	8	295	0	36	136	2.20094	3	1	136	-1	.	.	1	136	.
bt	8	296	1	22	77	3.09058	2	7	108.6	1	77	.	-1	.	.
bt	8	297	1	2	75	1.6906	2	7	99.4	1	75	.	-1	.	.
bt	8	298	0	19	73	2.08068	1	5	73	-1	.	.	1	.	73
bt	8	299	0	12	120	1.70083	2	2	120	-1	.	.	1	.	120
bt	8	300	0	33	116	1.68086	2	5	116	-1	.	.	1	116	.
bt	8	301	0	14	103	2.33069	3	1	103	-1	.	.	1	103	.
bt	8	302	1	6	150	1.8303	2	1	157.8	1	150	.	-1	.	.
bt	8	303	0	13	122	1.98054	3	1	122	-1	.	.	1	122	.
bt	8	304	0	37	101	2.65116	3	1	101	-1	.	.	1	101	.
bt	8	305	1	24	129	1.24065	1	7	124.3	1	.	129	-1	.	.
bt	8	306	1	5	118	1.09	3	8	119.1	1	118	.	-1	.	.
bt	8	307	0	39	52	1.6405	3	3	52	-1	.	.	1	52	.
bt	8	308	1	1	67	1.7706	2	8	95.3	1	.	67	-1	.	.
bt	8	309	0	11	74	1.86079	1	4	74	-1	.	.	1	.	74
bt	8	310	1	7	163	1.49075	1	5	153.5	1	.	163	-1	.	.
bt	8	311	1	21	122	1.76083	3	6	111.2	1	122	.	-1	.	.
bt	8	312	0	16	84	1.66053	2	1	84	-1	.	.	1	84	.
bt	8	313	1	28	165	2.14042	2	5	147.4	1	.	165	-1	.	.
bt	8	314	1	27	69	4.80122	1	1	83.9	1	69	.	-1	.	.
bt	8	315	0	40	95	14.2841	1	6	95	-1	.	.	1	.	95
bt	8	316	0	38	52	1.12049	2	7	52	-1	.	.	1	.	52
bt	8	317	0	18	121	2.44103	3	1	121	-1	.	.	1	.	121
bt	8	318	1	9	122	26.1875	1	2	130.8	1	122	.	-1	.	.
bt	8	319	1	4	125	2.45071	1	3	137.8	1	125	.	-1	.	.
bt	8	320	0	35	100	0.930628	3	8	100	-1	.	.	1	100	.
bt	9	321	0	32	72	1.81912	3	6	72
bt	9	322	1	26	24	1.65017	2	4	25.2	1	.	24	-1	.	.
bt	9	323	1	6	159	1.60053	2	4	157.8	1	.	159	-1	.	.
bt	9	324	0	17	155	1.89032	2	5	155	-1	.	.	1	155	.
bt	9	325	0	14	158	1.73089	2	2	158	-1	.	.	1	158	.
bt	9	326	0	33	53	0.890591	1	1	53	-1	.	.	1	53	.
bt	9	327	0	34	49	1.67056	2	1	49	-1	.	.	1	.	49
bt	9	328	0	38	103	1.23036	3	3	103	-1	.	.	1	.	103
bt	9	329	1	4	151	1.5905	1	6	137.8	1	151	.	-1	.	.
bt	9	330	0	15	151	1.4805	3	3	151	-1	.	.	1	151	.
bt	9	331	1	2	103	1.55046	3	1	99.4	1	103	.	-1	.	.
bt	9	332	1	7	151	1.12046	3	4	153.5	1	.	151	-1	.	.
bt	9	333	1	25	46	1.31039	3	4	49.3	1	46	.	-1	.	.
bt	9	334	1	8	164	1.65055	1	6	165.7	1	.	164	-1	.	.
bt	9	335	1	21	74	1.60076	1	5	111.2	1	74	.	-1	.	.
bt	9	336	1	23	129	0.96025	1	1	129	1	129	.	-1	.	.
bt	9	337	1	1	125	1.77052	1	3	95.3	1	125	.	-1	.	.
bt	9	338	1	27	69	0.880014	2	1	83.9	1	.	69	-1	.	.
bt	9	339	1	28	154	1.23034	1	3	147.4	1	.	154	-1	.	.
bt	9	340	1	24	154	1.98062	1	7	124.3	1	154	.	-1	.	.
bt	9	341	0	35	77	2.31082	1	4	77	-1	.	.	1	77	.
bt	9	342	1	30	79	2.35068	1	3	92.1	1	.	79	-1	.	.
bt	9	343	0	37	73	2.35066	1	8	73	-1	.	.	1	.	73
bt	9	344	0	16	50	1.55053	3	5	50	-1	.	.	1	.	50
bt	9	345	0	12	135	1.23041	1	2	135	-1	.	.	1	.	135
bt	9	346	1	3	124	1.20032	3	2	126	1	124	.	-1	.	.
bt	9	347	0	11	135	2.99083	2	3	135	-1	.	.	1	135	.
bt	9	348	1	5	111	1.33015	3	1	119.1	1	111	.	-1	.	.
bt	9	349	1	29	78	2.4508	3	8	97.8	1	78	.	-1	.	.
bt	9	350	0	18	77	5.67171	3	3	77	-1	.	.	1	.	77
bt	9	351	1	9	154	10.9835	3	8	130.8	1	.	154	-1	.	.
bt	9	352	1	10	53	1.61022	3	4	65.3	1	53	.	-1	.	.
bt	9	353	0	19	125	1.00022	3	6	125	-1	.	.	1	.	125
bt	9	354	0	13	151	2.47107	3	2	151	-1	.	.	1	151	.
bt	9	355	1	22	123	1.21036	1	3	108.6	1	123	.	-1	.	.
bt	9	356	0	20	77	1.13005	3	3	77	-1	.	.	1	77	.
bt	9	357	0	31	51	1.66053	2	1	51	-1	.	.	1	.	51
bt	9	358	0	40	104	1.52042	1	1	104	-1	.	.	1	.	104
bt	9	359	0	39	57	1.22049	1	1	57	-1	.	.	1	57	.
bt	9	360	0	36	100	1.61027	3	2	100	-1	.	.	1	.	100
bt	10	361	0	12	117	2.16963	3	7	117
bt	10	362	0	33	108	33.1899	3	6	108	-1	.	.	1	108	.
bt	10	363	1	6	163	1.33046	3	3	157.8	1	163	.	-1	.	.
bt	10	364	1	22	99	2.82086	2	6	108.6	1	99	.	-1	.	.
bt	10	365	1	27	102	1.58051	1	7	83.9	1	102	.	-1	.	.
bt	10	366	0	16	135	3.10064	3	3	135	-1	.	.	1	.	135
bt	10	367	0	31	85	2.38079	2	8	85	-1	.	.	1	85	.
bt	10	368	0	20	159	1.07062	2	4	159	-1	.	.	1	.	159
bt	10	369	0	36	51	1.41071	3	4	51	-1	.	.	1	51	.
bt	10	370	1	8	157	5.6616	3	7	165.7	1	.	157	-1	.	.
bt	10	371	1	21	121	3.31069	2	6	111.2	1	121	.	-1	.	.
bt	10	372	1	10	98	6.54159	1	3	65.3	1	98	.	-1	.	.
bt	10	373	0	34	76	1.36038	3	6	76	-1	.	.	1	.	76
bt	10	374	1	1	90	2.09089	1	4	95.3	1	.	90	-1	.	.
bt	10	375	0	17	148	1.95068	3	7	148	-1	.	.	1	.	148
bt	10	376	0	19	64	22.4866	2	6	64	-1	.	.	1	64	.
bt	10	377	0	37	34	1.06061	1	7	34	-1	.	.	1	.	34
bt	10	378	1	25	39	1.07024	1	1	49.3	1	.	39	-1	.	.
bt	10	379	1	4	155	0.960565	2	6	137.8	1	.	155	-1	.	.
bt	10	380	0	32	166	1.54069	1	8	166	-1	.	.	1	166	.
bt	10	381	1	2	88	1.03001	1	7	99.4	1	88	.	-1	.	.
bt	10	382	0	35	78	0.990601	3	3	78	-1	.	.	1	.	78
bt	10	383	1	29	98	0.920027	2	6	97.8	1	.	98	-1	.	.
bt	10	384	1	30	86	1.41039	3	8	92.1	1	.	86	-1	.	.
bt	10	385	0	15	116	1.77057	3	7	116	-1	.	.	1	.	116
bt	10	386	0	40	136	1.46022	2	1	136	-1	.	.	1	136	.
bt	10	387	0	11	165	1.27076	1	1	165	-1	.	.	1	165	.
bt	10	388	1	9	120	1.55049	2	8	130.8	1	120	.	-1	.	.
bt	10	389	1	24	117	1.85052	3	5	124.3	1	117	.	-1	.	.
bt	10	390	1	5	111	1.12036	3	3	119.1	1	111	.	-1	.	.
bt	10	391	0	38	81	1.04041	3	4	81	-1	.	.	1	81	.
bt	10	392	1	28	151	4.31124	2	6	147.4	1	.	151	-1	.	.
bt	10	393	1	7	155	1.76057	1	4	153.5	1	155	.	-1	.	.
bt	10	394	1	3	116	1.09035	1	7	126	1	116	.	-1	.	.
bt	10	395	0	14	77	1.63089	3	5	77	-1	.	.	1	77	.
bt	10	396	0	39	47	1.44044	3	5	47	-1	.	.	1	.	47
bt	10	397	1	26	25	0.93037	3	6	25.2	1	.	25	-1	.	.
bt	10	398	0	18	92	2.17104	1	5	92	-1	.	.	1	.	92
bt	10	399	0	13	76	1.98087	1	1	76	-1	.	.	1	.	76
[truncated: 6,401 more rows]

## Sheet: RecognitionSummary
Subject	dPrime	Criterion	C/SQRT(2)	postAdap	Hit	FA	Gender			ac	0.865	0.414441
ac	1.6042	0.336392	0.237865	36	0.815	0.085	m			aw	0.84	0.839995
aw	1.76692	-1.00489	-0.710564	32	0.975	0.295	f	1		br	0.9775	1.11801
br	2.92619	-0.363762	-0.257219	40	0.99	0.035	f	1		bs	0.9625	0.234665
bs	2.86493	0.777845	0.550019	38	0.93	0.005	f	1		bt	0.7975	0.434117
bt	1.18823	0.189371	0.133906	30	0.76	0.165	f	1		ct	0.9525	0.527207
ct	2.40055	-0.25929	-0.183346	40	0.97	0.065	f	1		db	0.9325	0.65938
db	2.11417	-0.0270899	-0.0191554	39	0.935	0.07	f	1		es	0.9425	0.442003
es	2.25582	0.22002	0.155577	37	0.925	0.04	f	1		gl	0.89	0.643292
gl	1.74454	0.151578	0.107182	28	0.87	0.09	m			gw	0.96	0.417233
gw	2.49301	-0.166835	-0.11797	40	0.97	0.05	f	1		ji	0.885	0.433509
ji	1.71196	0.184156	0.130218	36	0.86	0.09	m			kg	0.98	0.542289
kg	2.9749	-0.315054	-0.222777	40	0.99	0.03	f	1		mi	0.845	0.776715
mi	1.45161	0.210075	0.148545	35	0.81	0.12	f	1		mp	0.7625	1.15844
mp	1.6055	-1.46347	-1.03483	40	0.985	0.46	f	1		mt	0.865	0.610846
mt	2.00035	1.06862	0.755626	38	0.745	0.015	f	1		ps	0.9575	0.479054
ps	2.66288	-0.627074	-0.443408	40	0.99	0.075	f	1		rt	0.8575	0.355456
rt	1.52348	0.174085	0.123097	35	0.83	0.115	m			sc	0.9575	0.444003
sc	2.43675	-0.0390948	-0.0276442	40	0.96	0.045	m			sm	0.93	0.540616
sm	2.10039	0.159799	0.112995		0.915	0.055	f	1		xl	0.9575	0.479054
xl	2.66288	-0.627074	-0.443408	40	0.99	0.075	m			zt	0.9325	0.724107
zt	2.13338	-0.192793	-0.136325	36	0.95	0.085	f	1			0.907143	0.584497
				AVERAGE:	0.9125	0.1005	FEMALE	15			0.0620297	0.23366
					0.0817972	0.0817972	MALE	6
